# Supplementary material for: Widespread human exposure to ledanteviruses in Uganda: A population study
Source: PLoS Negl Trop Dis. 2024 Jul 8;18(7):e0012297. doi: 10.1371/journal.pntd.0012297 (PMC11257405; doi:10.1371/journal.pntd.0012297)
Supplement: S6 Table — (XLSX) [file pntd.0012297.s006.xlsx]

## Sheet: IgG
conc	rep1	rep2	rep3	average	sd	pp	patient	sem	percent_neut
10	582	27	36	215	317.863	LDV	AFI patient	183.518	99.814
5	31	30	45	35.3333	8.3865	LDV	AFI patient	4.84195	99.9694
2.5	54	1481	17	517.333	834.765	LDV	AFI patient	481.952	99.5524
1.25	36747	5429	83	14086.3	19805.9	LDV	AFI patient	11435	87.8118
0.625	43669	49118	19411	37399.3	15814.8	LDV	AFI patient	9130.68	67.6404
0.3125	55644	52770	43559	50657.7	6313.34	LDV	AFI patient	3645.01	56.1686
0.15625	77533	139229	24007	80256.3	57659.3	LDV	AFI patient	33289.6	30.5585
0.078125	83379	133174	130169	115574	27922.1	LDV	AFI patient	16120.9	0
10	220110	207052	166705	197956	27840.3	VSV	AFI patient	16073.6	-16.9299
5	222751	139408	143447	168535	46995.6	VSV	AFI patient	27132.9	0.448332
2.5	110484	160510	122475	131156	26118.5	VSV	AFI patient	15079.5	22.5276
1.25	153410	208391	297590	219797	72763.6	VSV	AFI patient	42010.1	-29.8313
0.625	173110	92411	82858	116126	49579.9	VSV	AFI patient	28625	31.4057
0.3125	215415	168974	129772	171387	42872.5	VSV	AFI patient	24752.4	-1.23611
0.15625	141533	166665	172384	160194	16411.9	VSV	AFI patient	9475.43	5.37545
0.078125	166487	159254	182142	169294	11699.4	VSV	AFI patient	6754.65	1.97E-08
10	179924	200069	132626	170873	34620.5	LDV	UK7	19988.2	-12.663
5	123821	104697	141614	123377	18462.5	LDV	UK7	10659.3	18.6527
2.5	127764	129266	134205	130412	3369.87	LDV	UK7	1945.6	14.0147
1.25	154836	142124	71240	122733	45045.2	LDV	UK7	26006.9	19.0773
0.625	117929	162174	192486	157530	37494.9	LDV	UK7	21647.7	-3.86526
0.3125	165191	52198	137124	118171	58832.5	LDV	UK7	33967	22.0854
0.15625	115987	173205	148932	146041	28718.3	LDV	UK7	16580.5	3.70943
0.078125	172487	163129	119386	151667	28345.3	LDV	UK7	16365.2	2.20E-08
10	178318	132075	154764	155052	23122.8	LDV	UK7	13350	-62.2395
5	241737	151004	204111	198951	45586.1	VSV	UK7	26319.1	-108.173
2.5	148511	162445	151124	154027	7406.63	VSV	UK7	4276.22	-61.1663
1.25	190498	190259	177762	186173	7285.12	VSV	UK7	4206.07	-94.8028
0.625	113061	183519	392792	229791	145493	VSV	UK7	84000.3	-140.442
0.3125	201199	164752	118576	161509	41406.9	VSV	UK7	23906.3	-68.9955
0.15625	118539	133390	87282	113070	23535.4	VSV	UK7	13588.2	-18.3115
0.078125	97401	102402	86907	95570	7908.11	VSV	UK7	4565.75	0
10	82739	28197	483	37139.7	41850.8	LDV	UK10	24162.6	68.0268
5	119657	90559	75641	95285.7	22385.4	LDV	UK10	12924.2	17.9694
2.5	78045	95853	130414	101437	26627.4	LDV	UK10	15373.3	12.6735
1.25	35563	73675	140099	83112.3	52903.1	LDV	UK10	30543.6	28.4493
0.625	107083	98353	77630	94355.3	15128	LDV	UK10	8734.14	18.7703
0.3125	173672	88215	130935	130941	42728.5	LDV	UK10	24669.3	-12.7257
0.15625	65654	137228	92163	98348.3	36185.7	LDV	UK10	20891.8	15.3328
0.078125	62201	181434	104841	116159	60416.8	LDV	UK10	34881.7	-2.87e-08
10	205451	199740	89338	164843	65451.6	VSV	UK10	37788.5	-9.99824
5	179189	179050	158355	172198	11988.6	VSV	UK10	6921.62	-14.9062
2.5	220131	159082	190013	189742	30525.4	VSV	UK10	17623.8	-26.6131
1.25	143993	272031	224013	213346	64682.1	VSV	UK10	37344.2	-42.3636
0.625	184506	134566	109054	142709	38379.4	VSV	UK10	22158.4	4.7718
0.3125	194228	142299	176367	170965	26382.6	VSV	UK10	15232	-14.0832
0.15625	162577	184839	178772	175396	11508.6	VSV	UK10	6644.48	-17.0402
0.078125	165060	146352	138167	149860	13785.4	VSV	UK10	7958.98	-2.22e-08
10	23215	18569	216	14000	12161.2	LDV	AFI contact	7021.28	90.066
5	59281	49201	48386	52289.3	6068.66	LDV	AFI contact	3503.74	62.8971
2.5	86740	125477	114750	108989	20000.8	LDV	AFI contact	11547.4	22.6648
1.25	80585	130976	68737	93432.7	33048.8	LDV	AFI contact	19080.7	33.7031
0.625	199443	150438	105322	151734	47073.9	LDV	AFI contact	27178.1	-7.66594
0.3125	143461	92746	70379	102195	37446.1	LDV	AFI contact	21619.5	27.4854
0.15625	243812	74632	99054	139166	91445.1	LDV	AFI contact	52795.8	1.25215
0.078125	108365	156392	158035	140931	28214.7	LDV	AFI contact	16289.7	-2.37e-08
10	228619	248119	151697	209478	50981.1	VSV	AFI contact	29434	8.67549
5	260324	175524	363422	266423	94097.4	VSV	AFI contact	54327.1	-16.1503
2.5	231141	158915	225274	205110	40113.5	VSV	AFI contact	23159.5	10.5799
1.25	233561	224310	240801	232891	8265.91	VSV	AFI contact	4772.33	-1.53139
0.625	231268	173095	211126	205163	29541.4	VSV	AFI contact	17055.7	10.5568
0.3125	187208	178592	194254	186685	7844.1	VSV	AFI contact	4528.8	18.6127
0.15625	132689	146784	207622	162365	39822.3	VSV	AFI contact	22991.4	29.2151
0.078125	214454	296321	177359	229378	60869	VSV	AFI contact	35142.7	0

## Sheet: Serum
reciprocal_dilution	sample	glycoprotein	rep1	rep2	rep3	mean	percentage_neut
32	AFI patient	LDV	22	21	36	26.3333	99.9952
128	AFI patient	LDV	28	26	42	32	99.9941
512	AFI patient	LDV	39	32	61	44	99.9919
2048	AFI patient	LDV	51019	54569	47898	51162	90.6326
8192	AFI patient	LDV	338512	223841	244670	269008	50.7468
32768	AFI patient	LDV	379566	350338	441036	390313	28.5367
131072	AFI patient	LDV	333539	394599	435717	387952	28.9691
524288	AFI patient	LDV	559904	504651	573964	546173	0
32	AFI patient	VSV	73396	53380	58146	61640.7	74.4161
128	AFI patient	VSV	190628	170644	163781	175018	27.359
512	AFI patient	VSV	252538	215533	192029	220033	8.67523
2048	AFI patient	VSV	280455	277944	263047	273815	-13.647
8192	AFI patient	VSV	141065	227263	304081	224136	6.97228
32768	AFI patient	VSV	258132	198257	323959	260116	-7.96107
131072	AFI patient	VSV	252892	220540	272760	248731	-3.23559
524288	AFI patient	VSV	294241	186014	242550	240935	0
32	UK7	LDV	52042	46168	42501	46903.7	89.0499
128	UK7	LDV	372380	321409	236279	310023	27.6226
512	UK7	LDV	343414	460727	532955	445699	-4.05206
2048	UK7	LDV	321922	336003	335126	331017	22.7213
8192	UK7	LDV	260713	325834	360119	315555	26.331
32768	UK7	LDV	380831	338556	398057	372481	13.0411
131072	UK7	LDV	451282	307978	297251	352170	17.7829
524288	UK7	VSV	415769	478096	391161	428342	0
32	UK7	VSV	463	686	57	402	99.7895
128	UK7	VSV	54193	46161	54984	51779.3	72.8819
512	UK7	VSV	132945	291872	170485	198434	-3.92479
2048	UK7	VSV	129480	161067	130404	140317	26.5125
8192	UK7	VSV	99885	212912	176528	163108	14.5761
32768	UK7	VSV	187886	195746	215446	199693	-4.58399
131072	UK7	VSV	135195	259910	266877	220661	-15.5654
524288	UK7	VSV	216443	182450	173927	190940	0
32	AFI contact	LDV	27	22	18	22.3333	99.9957
128	AFI contact	LDV	19	60	61	46.6667	99.9909
512	AFI contact	LDV	13739	3562	7949	8416.67	98.363
2048	AFI contact	LDV	242121	178194	144869	188395	63.3573
8192	AFI contact	LDV	357563	255576	276845	296661	42.2994
32768	AFI contact	LDV	407004	394374	317692	373023	27.447
131072	AFI contact	LDV	576392	461006	491774	509724	0.858717
524288	AFI contact	VSV	544564	526309	471544	514139	0
32	AFI contact	VSV	18883	26288	18342	21171	89.9465
128	AFI contact	VSV	114551	131016	112302	119290	43.3528
512	AFI contact	VSV	229859	180356	306072	238762	-13.3814
2048	AFI contact	VSV	182392	376747	205975	255038	-21.1102
8192	AFI contact	VSV	181366	228299	233386	214350	-1.78884
32768	AFI contact	VSV	188101	237038	156080	193740	7.99858
131072	AFI contact	VSV	107551	191564	182844	160653	23.7105
524288	AFI contact	VSV	252393	209116	170241	210583	0
32	UK10	LDV	37	46	37	40	98.9851
128	UK10	LDV	42	40	44	42	98.9344
512	UK10	LDV	49	83	58	63.3333	98.3931
2048	UK10	LDV	26477	17637	20059	21391	-442.735
8192	UK10	LDV	24277	33916	24239	27477.3	-597.158
32768	UK10	LDV	24738	13353	24456	20849	-428.983
131072	UK10	LDV	14546	13592	20068	16068.7	-307.696
524288	UK10	LDV	1495	7745	2584	3941.33	0
32	UK10	VSV	28195	68085	135	32138.3	38.3902
128	UK10	VSV	79956	90956	84043	84985	-62.9178
512	UK10	VSV	176110	138598	155685	156798	-200.584
2048	UK10	VSV	136611	160833	174740	157395	-201.729
8192	UK10	VSV	146755	160998	144894	150882	-189.244
32768	UK10	VSV	104945	134021	109268	116078	-122.524
131072	UK10	VSV	105470	111331	117062	111288	-113.341
524288	UK10	VSV	47713	44885	63895	52164.3	0
