# Supplementary material for: Widespread human exposure to ledanteviruses in Uganda: A population study
Source: PLoS Negl Trop Dis. 2024 Jul 8;18(7):e0012297. doi: 10.1371/journal.pntd.0012297 (PMC11257405; doi:10.1371/journal.pntd.0012297)
Supplement: S7 Table — (XLSX) [file pntd.0012297.s007.xlsx]

## Sheet: Sheet1
SPNo	Age	run1_ldv	run1_mock	run1_ratio	run2_ldv	run2_mock	run2_ratio	run3_ldv	run3_mock	run3_ratio
0001	27	0.375	0.404	0.928218	0.113	0.099	1.14141	0.119	0.1	1.19
0002	23	1.371	1.435	0.955401	0.603	0.639	0.943662	0.861	0.89	0.967416
0003	23	0.335	0.331	1.01208	0.137	0.171	0.80117	0.118	0.13	0.907692
0004	25	0.493	0.508	0.970472	0.224	0.251	0.89243	0.226	0.208	1.08654
0005	25	0.314	0.298	1.05369	0.131	0.209	0.626794	0.113	0.129	0.875969
0006	20	0.448	0.417	1.07434	0.197	0.211	0.933649	0.177	0.189	0.936508
0007	26	0.935	0.874	1.06979	0.364	0.434	0.83871	0.546	0.551	0.990926
0008	30	1.297	0.384	3.3776	0.567	0.23	2.46522	0.596	0.176	3.38636
0009	19	0.751	0.689	1.08999	0.288	0.271	1.06273	0.307	0.27	1.13704
0010	28	0.426	0.297	1.43434	0.143	0.169	0.846154	0.117	0.121	0.966942
0011	30	0.872	0.797	1.0941	0.356	0.405	0.879012	0.374	0.352	1.0625
0012	25	0.632	0.475	1.33053	0.21	0.174	1.2069	0.186	0.145	1.28276
0013	21	0.336	0.358	0.938547	0.09	0.104	0.865385	0.088	0.087	1.01149
0014	20	0.364	0.298	1.22148	0.17	0.162	1.04938	0.132	0.113	1.16814
0015	23	0.793	0.835	0.949701	0.354	0.275	1.28727	0.342	0.312	1.09615
0016	25	0.898	0.253	3.54941	0.372	0.182	2.04396	0.358	0.095	3.76842
0017	22	0.572	0.635	0.900787	0.256	0.259	0.988417	0.22	0.228	0.964912
0018	20	1.235	0.19	6.5	0.635	0.207	3.06763	0.564	0.078	7.23077
0019	26	0.508	0.447	1.13647	0.254	0.253	1.00395	0.168	0.182	0.923077
0020	18	0.532	0.43	1.23721	0.248	0.235	1.05532	0.249	0.245	1.01633
0021	21	0.232	0.219	1.05936	0.162	0.202	0.80198	0.078	0.096	0.8125
0022	20	0.583	0.544	1.07169	0.255	0.3	0.85	0.24	0.253	0.948617
0023	39	0.743	0.467	1.59101	0.313	0.232	1.34914	0.266	0.209	1.27273
0024	21	0.474	0.459	1.03268	0.164	0.176	0.931818	0.403	0.142	2.83803
0025	24	1.976	0.376	5.25532	0.834	0.169	4.93491	0.921	0.099	9.30303
0026	30	0.463	0.473	0.978858	0.203	0.213	0.953052	0.152	0.162	0.938272
0027	29	0.369	0.335	1.10149	0.217	0.168	1.29167	0.109	0.108	1.00926
0028	20	0.383	0.334	1.14671	0.149	0.204	0.730392	0.09	0.102	0.882353
0029	26	0.406	0.354	1.14689	0.225	0.23	0.978261	0.197	0.198	0.994949
0030	16	0.705	0.573	1.23037	0.37	0.357	1.03641	0.276	0.251	1.0996
0031	32	0.298	0.281	1.0605	0.2	0.233	0.858369	0.123	0.121	1.01653
0032	29	0.583	0.283	2.06007	0.298	0.199	1.49749	0.171	0.092	1.8587
0033	25	0.512	0.464	1.10345	0.257	0.243	1.05761	0.272	0.276	0.985507
0034	23	0.399	0.356	1.12079	0.167	0.164	1.01829	0.152	0.16	0.95
0035	26	0.679	0.698	0.972779	0.286	0.353	0.810198	0.149	0.134	1.11194
0036	37	0.299	0.293	1.02048	0.098	0.09	1.08889	0.084	0.091	0.923077
0037	37	0.248	0.249	0.995984	0.084	0.155	0.541935	0.068	0.075	0.906667
0038	35	1.445	0.348	4.1523	0.594	0.143	4.15385	0.565	0.131	4.31298
0039	21	0.366	0.386	0.948187	0.153	0.214	0.714953	0.091	0.129	0.705426
0040	19	0.397	0.324	1.22531	0.172	0.181	0.950276	0.116	0.116	1
0041	27	1.927	0.301	6.40199	0.83	0.151	5.49669	0.82	0.091	9.01099
0042	33	1.92	0.373	5.14745	0.833	0.176	4.73295	0.808	0.121	6.67769
0043	20	0.47	0.452	1.03982	0.201	0.255	0.788235	0.185	0.339	0.545723
0044	22	0.614	0.327	1.87768	0.292	0.124	2.35484	0.194	0.094	2.06383
0045	27	1.595	0.301	5.299	0.779	0.158	4.93038	0.714	0.097	7.36082
0046	21	0.376	0.354	1.06215	0.12	0.109	1.10092	0.167	0.138	1.21014
0047	28	0.323	0.283	1.14134	0.121	0.122	0.991803	0.147	0.165	0.890909
0048	32	0.469	0.286	1.63986	0.201	0.099	2.0303	0.247	0.123	2.00813
0049	20	0.341	0.329	1.03647	0.097	0.112	0.866071	0.128	0.149	0.85906
0050	23	0.328	0.25	1.312	0.083	0.193	0.430052	0.137	0.191	0.717277
0051	23	0.379	0.358	1.05866	0.298	0.364	0.818681	0.176	0.234	0.752137
0052	19	0.285	0.216	1.31944	0.075	0.077	0.974026	0.102	0.095	1.07368
0053	23	0.219	0.191	1.1466	0.094	0.09	1.04444	0.183	0.136	1.34559
0054	23	0.408	0.37	1.1027	0.229	0.225	1.01778	0.218	0.214	1.01869
0055	19	0.285	0.23	1.23913	0.134	0.126	1.06349	0.127	0.131	0.969466
0056	23	0.409	0.323	1.26625	0.11	0.097	1.13402	0.235	0.193	1.21762
0057	24	0.238	0.196	1.21429	0.129	0.117	1.10256	0.137	0.141	0.971631
0058	23	0.71	0.644	1.10248	0.374	0.492	0.760163	0.337	0.39	0.864103
0059	29	1.673	0.439	3.81093	0.726	0.134	5.41791	0.694	0.233	2.97854
0060	35	1.825	0.382	4.77749	0.85	0.094	9.04255	0.991	0.212	4.67453
0061	25	0.314	0.295	1.06441	0.103	0.091	1.13187	0.157	0.139	1.1295
0062	22	0.318	0.266	1.19549	0.112	0.088	1.27273	0.154	0.196	0.785714
0063	26	0.24	0.256	0.9375	0.122	0.159	0.767296	0.168	0.17	0.988235
0064	28	2.052	0.566	3.62544	0.97	0.371	2.61456	1.003	0.31	3.23548
0065	29	0.251	0.218	1.15138	0.162	0.187	0.86631	0.184	0.246	0.747967
0066	27	0.64	0.311	2.05788	0.276	0.159	1.73585	0.33	0.168	1.96429
0067	23	0.392	0.382	1.02618	0.178	0.156	1.14103	0.199	0.206	0.966019
0068	25	0.77	0.227	3.39207	0.278	0.099	2.80808	0.333	0.188	1.77128
0069	29	1.841	0.465	3.95914	0.834	0.23	3.62609	0.825	0.255	3.23529
0070	33	0.44	0.406	1.08374	0.219	0.225	0.973333	0.158	0.208	0.759615
0071	28	1.786	0.137	13.0365	0.902	0.15	6.01333	0.898	0.132	6.80303
0072	31	0.728	0.044	16.5455	0.79	0.119	6.63866	0.893	0.215	4.15349
0073	20				0.326	0.354	0.920904	0.356	0.375	0.949333
0074	29	0.834	0.246	3.39024	0.315	0.178	1.76966	0.414	0.19	2.17895
0075	25	1.218	0.231	5.27273	0.412	0.097	4.24742	0.576	0.208	2.76923
0076	30	0.415	0.287	1.44599	0.104	0.095	1.09474	0.238	0.198	1.20202
0077	38	1.885	0.202	9.33168	0.617	0.067	9.20896	0.935	0.208	4.49519
0078	25	1.657	0.536	3.09142	0.633	0.268	2.36194	0.763	0.306	2.49346
0079	40	0.38	0.267	1.42322	0.114	0.099	1.15152	0.209	0.211	0.990521
0080	29	0.225	0.206	1.09223	0.115	0.093	1.23656	0.151	0.149	1.01342
0081	25	1.108	0.824	1.34466	0.506	0.486	1.04115	0.539	0.413	1.30508
0082	34	1.657	0.249	6.65462	0.417	0.135	3.08889	0.79	0.142	5.56338
0083	38	0.317	0.348	0.91092	0.182	0.165	1.10303	0.187	0.223	0.838565
0084	35	1.834	0.222	8.26126	0.707	0.099	7.14141	0.973	0.154	6.31818
0085	36	0.373	0.279	1.33692	0.114	0.122	0.934426	0.161	0.194	0.829897
0086	18	1.368	0.356	3.8427	0.537	0.155	3.46452	0.672	0.198	3.39394
0087	26	1.7	0.373	4.55764	0.613	0.147	4.17007	0.794	0.225	3.52889
0088	30	0.302	0.214	1.41121	0.099	0.086	1.15116	0.143	0.144	0.993056
0089	23	1.724	0.379	4.54881	0.629	0.158	3.98101	0.841	0.182	4.62088
0090	33	0.969	0.551	1.75862	0.398	0.325	1.22462	0.438	0.315	1.39048
0091	32	0.971	0.115	8.44348	0.837	0.119	7.03361	1.49	0.429	3.47319
0092	27	0.516	0.11	4.69091	0.531	0.133	3.99248	1.499	0.475	3.15579
0093	30	0.714	0.119	6	0.723	0.168	4.30357	1.927	0.574	3.35714
0094	30	0.361	0.142	2.54225	0.38	0.177	2.14689	1.252	0.531	2.35782
0095	34	0.525	0.121	4.33884	0.485	0.15	3.23333	1.442	0.556	2.59353
0096	25	0.772	0.132	5.84848	0.986	0.176	5.60227	1.904	0.574	3.31707
0097	25	0.128	0.147	0.870748	0.12	0.165	0.727273	0.616	0.557	1.10592
0098	26	0.201	0.21	0.957143	0.186	0.199	0.934673	0.797	0.682	1.16862
0099	28	0.531	0.08	6.6375	0.53	0.149	3.55705	1.501	0.386	3.8886
0100	39	0.076	0.093	0.817204	0.092	0.142	0.647887	0.416	0.36	1.15556
0101	42	0.115	0.224	0.513393	0.095	0.144	0.659722	0.373	0.328	1.1372
0102	19	0.461	0.141	3.2695	0.454	0.134	3.38806	1.422	0.514	2.76654
0103	24	0.205	0.127	1.61417	0.195	0.155	1.25806	0.733	0.514	1.42607
0104	28	0.732	0.114	6.42105	0.72	0.162	4.44444	1.841	0.561	3.28164
0105	38	0.272	0.088	3.09091	0.241	0.115	2.09565	0.93	0.347	2.68012
0106	21	0.816	0.141	5.78723	0.803	0.154	5.21429	2.018	0.59	3.42034
0107	23	0.069	0.09	0.766667	0.071	0.097	0.731959	0.407	0.378	1.07672
0108	28	0.12	0.137	0.875912	0.093	0.132	0.704545	0.6	0.504	1.19048
0109	26	0.15	0.128	1.17188	0.111	0.166	0.668675	0.541	0.456	1.1864
0110	28	0.227	0.135	1.68148	0.295	0.177	1.66667	0.781	0.3	2.60333
0111	24	0.696	0.173	4.02312	0.611	0.176	3.47159	1.675	0.391	4.28389
0112	29	0.432	0.217	1.99078	0.389	0.146	2.66438	1.177	0.444	2.6509
0113	34	0.161	0.139	1.15827	0.118	0.148	0.797297	0.658	0.649	1.01387
0114	28	0.095	0.095	1	0.086	0.123	0.699187	0.584	0.526	1.11027
0115	38	0.104	0.118	0.881356	0.08	0.154	0.519481	0.467	0.411	1.13625
0116	27	0.138	0.134	1.02985	0.111	0.161	0.689441	0.65	0.602	1.07973
0117	21	0.105	0.073	1.43836	0.071	0.102	0.696078	0.478	0.394	1.2132
0118	21	0.819	0.242	3.3843	0.813	0.13	6.25385	2.01	0.52	3.86538
0119	31	0.263	0.101	2.60396	0.252	0.116	2.17241	0.941	0.413	2.27845
0120	32	0.1	0.1	1	0.114	0.134	0.850746	0.624	0.523	1.19312
0121	30	0.184	0.136	1.35294	0.184	0.135	1.36296	0.678	0.528	1.28409
0122	32	0.483	0.255	1.89412	0.408	0.189	2.15873	1.163	0.538	2.16171
0123	28	0.124	0.119	1.04202	0.081	0.1	0.81	0.382	0.379	1.00792
0124	32	0.187	0.204	0.916667	0.161	0.202	0.79703	0.402	0.416	0.966346
0125	44	0.53	0.092	5.76087	0.652	0.119	5.47899	1.608	0.449	3.58129
0126	35	0.474	0.264	1.79545	0.633	0.203	3.11823	1.827	0.573	3.18848
0127	36	0.067	0.064	1.04688	0.072	0.086	0.837209	0.489	0.493	0.991886
0128	23	0.861	0.471	1.82803	0.845	0.332	2.54518	2.022	0.939	2.15335
0129	38	0.11	0.082	1.34146	0.086	0.088	0.977273	0.475	0.336	1.41369
0130	34	0.152	0.11	1.38182	0.125	0.099	1.26263	0.548	0.481	1.13929
0131	35	0.418	0.158	2.64557	0.49	0.143	3.42657	1.512	0.474	3.18987
0132	35	0.323	0.093	3.47312	0.56	0.108	5.18519	1.689	0.452	3.73673
0133	29	0.307	0.254	1.20866	0.221	0.199	1.11055	0.861	0.68	1.26618
0134	19	0.103	0.108	0.953704	0.097	0.128	0.757812	0.566	0.48	1.17917
0135	27	0.277	0.245	1.13061	0.105	0.133	0.789474	0.575	0.454	1.26652
0136	26	0.514	0.215	2.3907	0.414	0.161	2.57143	1.095	0.465	2.35484
0137	24	0.457	0.234	1.95299	0.358	0.251	1.42629	0.84	0.53	1.58491
0138	27	0.521	0.257	2.02724	0.366	0.201	1.8209	1.259	0.671	1.8763
0139	22	0.214	0.178	1.20225	0.167	0.152	1.09868	0.536	0.44	1.21818
0140	19	0.782	0.183	4.27322	0.703	0.118	5.95763	1.889	0.456	4.14254
0141	37	0.216	0.277	0.779783	0.169	0.183	0.923497	0.555	0.5	1.11
0142	36	0.633	0.129	4.90698	0.573	0.099	5.78788	1.613	0.353	4.56941
0143	38	0.205	0.211	0.971564	0.158	0.121	1.30579	0.559	0.447	1.25056
0144	30	0.601	0.194	3.09794	0.502	0.132	3.80303	1.562	0.578	2.70242
0145	26	0.409	0.167	2.4491	0.366	0.162	2.25926	1.03	0.458	2.24891
0146	33	0.44	0.19	2.31579	0.324	0.163	1.98773	1.189	0.483	2.4617
0147	26	0.211	0.139	1.51799	0.182	0.112	1.625	0.598	0.352	1.69886
0148	29	0.864	0.123	7.02439	0.832	0.099	8.40404	2.1	0.264	7.95455
0149	34	0.618	0.261	2.36782	0.535	0.373	1.43432	1.576	0.629	2.50556
0150	30	0.173	0.148	1.16892	0.126	0.117	1.07692	0.512	0.337	1.51929
0151	30	0.279	0.239	1.16736	0.159	0.14	1.13571	0.694	0.67	1.03582
0152	23	0.212	0.185	1.14595	0.195	0.228	0.855263	0.638	0.543	1.17495
0153	28	0.334	0.173	1.93064	0.348	0.221	1.57466	0.944	0.474	1.99156
0154	19	0.167	0.158	1.05696	0.103	0.103	1	0.376	0.393	0.956743
0155	18	0.156	0.148	1.05405	0.096	0.119	0.806723	0.395	0.354	1.11582
0156	23	0.18	0.151	1.19205	0.108	0.106	1.01887	0.438	0.493	0.888438
0157	27	0.34	0.167	2.03593	0.264	0.156	1.69231	0.813	0.404	2.01238
0158	48	0.704	0.192	3.66667	0.69	0.145	4.75862	1.948	0.491	3.96741
0159	34	0.169	0.165	1.02424	0.137	0.124	1.10484	0.469	0.435	1.07816
0160	39	0.379	0.201	1.88557	0.314	0.126	2.49206	0.933	0.394	2.36802
0161	22	0.139	0.112	1.24107	0.157	0.126	1.24603	0.301	0.248	1.21371
0162	30	0.225	0.116	1.93966	0.165	0.094	1.75532	0.511	0.247	2.06883
0163	26	0.135	0.149	0.90604	0.125	0.129	0.968992	0.265	0.263	1.0076
0164	38	0.508	0.247	2.05668	0.409	0.154	2.65584	1.394	0.411	3.39173
0165	25	0.292	0.206	1.41748	0.265	0.183	1.44809	0.724	0.375	1.93067
0166	22	0.195	0.224	0.870536	0.066	0.043	1.53488	0.586	0.487	1.20329
0167	24	0.225	0.216	1.04167	0.24	0.185	1.2973	0.69	0.581	1.18761
0168	43	0.628	0.182	3.45055	0.631	0.353	1.78754	1.831	0.512	3.57617
0169	20	0.881	0.186	4.73656	0.802	0.207	3.8744	2.174	0.459	4.73638
0170	30	0.243	0.177	1.37288	0.222	0.182	1.21978	0.633	0.391	1.61893
0171	26	0.191	0.159	1.20126	0.143	0.145	0.986207	0.432	0.369	1.17073
0172	43	0.589	0.249	2.36546	0.465	0.208	2.23558	1.566	0.527	2.97154
0173	25	0.252	0.181	1.39227	0.214	0.24	0.891667	0.477	0.435	1.09655
0174	39	0.184	0.167	1.1018	0.267	0.167	1.5988	0.422	0.314	1.34395
0175	34	0.194	0.192	1.01042	0.198	0.194	1.02062	0.477	0.437	1.09153
0176	21	0.281	0.25	1.124	0.348	0.375	0.928	0.745	0.719	1.03616
0177	18	0.297	0.195	1.52308	0.277	0.177	1.56497	0.726	0.526	1.38023
0178	19	0.197	0.189	1.04233	0.162	0.158	1.02532	0.533	0.454	1.17401
0179	38	0.636	0.186	3.41935	0.473	0.21	2.25238	1.584	0.484	3.27273
0180	37	0.385	0.276	1.39493	0.562	0.448	1.25446	0.969	0.726	1.33471
0181	30	0.2	0.189	1.0582	0.194	0.239	0.811715	0.523	0.459	1.13943
0182	38	0.445	0.236	1.88559	0.349	0.21	1.6619	1.131	0.785	1.44076
0183	26	0.204	0.206	0.990291	0.093	0.092	1.01087	0.563	0.504	1.11706
0184	25	0.335	0.321	1.04361	0.208	0.242	0.859504	0.785	0.816	0.96201
0185	20	0.219	0.186	1.17742	0.138	0.14	0.985714	0.592	0.507	1.16765
0186	35	0.217	0.146	1.4863	0.178	0.082	2.17073	0.594	0.407	1.45946
0187	17	0.207	0.192	1.07812	0.195	0.178	1.09551	0.507	0.468	1.08333
0188	21	0.197	0.178	1.10674	0.172	0.163	1.05521	0.6	0.555	1.08108
0189	27	0.167	0.149	1.12081	0.201	0.173	1.16185	0.479	0.403	1.18859
0190	40	0.282	0.265	1.06415	0.359	0.342	1.04971	0.799	0.751	1.06391
0191	29	0.245	0.225	1.08889	0.171	0.19	0.9	0.692	0.622	1.11254
0192	22	0.172	0.168	1.02381	0.103	0.174	0.591954	0.517	0.473	1.09302
0193	17	0.163	0.153	1.06536	0.108	0.123	0.878049	0.552	0.422	1.30806
0194	36	0.38	0.204	1.86275	0.268	0.128	2.09375	1.014	0.557	1.82047
0195	31	0.794	0.258	3.07752	0.699	0.127	5.50394	2.012	0.556	3.61871
0196	25	0.609	0.279	2.1828	0.408	0.182	2.24176	1.498	0.672	2.22917
0197	26	0.111	0.118	0.940678	0.067	0.092	0.728261	0.252	0.223	1.13004
0198	23	0.452	0.163	2.77301	0.318	0.116	2.74138	1.236	0.426	2.90141
0199	32	0.61	0.202	3.0198	0.529	0.124	4.26613	1.669	0.512	3.25977
0200	27	0.48	0.452	1.06195	0.307	0.334	0.919162	1.058	1.269	0.833727
0201	27	0.664	0.136	4.88235	0.513	0.13	3.94615	1.645	0.257	6.40078
0202	32	0.909	0.304	2.99013	0.926	0.212	4.36792	2.187	0.725	3.01655
0203	19	0.379	0.192	1.97396	0.34	0.152	2.23684	1.141	0.527	2.16509
0204	19	0.239	0.145	1.64828	0.38	0.166	2.28916	1.3	0.506	2.56917
0205	28	0.453	0.366	1.2377	0.394	0.25	1.576	1.083	0.744	1.45565
0206	20	0.716	0.151	4.74172	0.552	0.082	6.73171	1.707	0.401	4.25686
0207	19	0.839	0.15	5.59333	0.75	0.111	6.75676	2.128	0.43	4.94884
0208	25	0.482	0.227	2.12335	0.352	0.134	2.62687	1.363	0.523	2.60612
0209	24	0.706	0.196	3.60204	0.566	0.151	3.74834	1.957	0.494	3.96154
0210	19	0.6	0.145	4.13793	0.429	0.087	4.93103	1.644	0.372	4.41935
0211	21	0.377	0.193	1.95337	0.278	0.108	2.57407	1.173	0.524	2.23855
0212	26	0.25	0.152	1.64474	0.105	0.082	1.28049	0.666	0.492	1.35366
0213	21	0.306	0.097	3.15464	0.236	0.084	2.80952	0.804	0.202	3.9802
0214	20	0.703	0.519	1.35453	0.721	0.492	1.46545	1.987	1.449	1.37129
0215	18	0.475	0.463	1.02592	0.404	0.492	0.821138	1.366	1.384	0.986994
0216	17	0.759	0.417	1.82014	0.725	0.383	1.89295	1.902	1.093	1.74016
0217	39	0.562	0.215	2.61395	0.593	0.252	2.35317	1.6	0.563	2.84192
0218	20	0.504	0.382	1.31937	0.413	0.342	1.2076	1.422	1.02	1.39412
0219	31	0.388	0.477	0.813417	0.382	0.352	1.08523	1.186	1.184	1.00169
0220	28	0.624	0.582	1.07216	0.575	0.589	0.976231	1.708	1.611	1.06021
0221	26	0.643	0.63	1.02063	0.58	0.556	1.04317	1.631	1.582	1.03097
0222	30	0.651	0.284	2.29225	0.597	0.204	2.92647	1.771	0.801	2.21099
0223	20	0.674	0.555	1.21441	0.561	0.397	1.4131	1.744	1.202	1.45092
0224	28	0.482	0.517	0.932302	0.408	0.452	0.902655	1.287	1.357	0.948416
0225	25	0.593	0.047	12.617	0.543	0.264	2.05682	1.656	0.709	2.33568
0226	28	0.63	0.44	1.43182	0.542	0.349	1.55301	1.842	1.107	1.66396
0227	23	0.415	0.437	0.949657	0.429	0.405	1.05926	1.141	1.158	0.98532
0228	23	0.882	0.322	2.73913	0.886	0.36	2.46111	1.849	0.977	1.89253
0229	25	0.559	0.571	0.978984	0.557	0.41	1.35854	1.393	1.151	1.21025
0230	17	0.965	0.192	5.02604	0.967	0.224	4.31696	2.116	0.564	3.75177
0231	25	0.337	0.361	0.933518	0.402	0.395	1.01772	1.003	1.022	0.981409
0232	24	0.605	0.311	1.94534	0.667	0.36	1.85278	1.667	0.829	2.01086
0233	27	0.55	0.251	2.19124	0.695	0.302	2.30132	1.575	0.756	2.08333
0234	16	0.894	0.251	3.56175	0.933	0.24	3.8875	2.067	0.627	3.29665
0235	18	0.773	0.505	1.53069	0.966	0.618	1.56311	1.997	1.194	1.67253
0236	30	0.535	0.398	1.34422	0.61	0.401	1.5212	1.356	0.923	1.46912
0237	20	1.083	0.17	6.37059	0.987	0.09	10.9667	2.253	0.485	4.64536
0238	23	0.878	0.223	3.93722	0.842	0.284	2.96479	2.002	0.736	2.72011
0239	39	0.327	0.144	2.27083	0.4	0.188	2.12766	1.138	0.529	2.15123
0240	27	0.399	0.385	1.03636	0.451	0.406	1.11084	1.222	0.985	1.24061
0241	32	0.298	0.345	0.863768	0.382	0.294	1.29932	0.89	0.926	0.961123
0242	26	0.723	0.19	3.80526	0.799	0.226	3.5354	2.005	0.528	3.79735
0243	21	0.591	0.284	2.08099	0.683	0.26	2.62692	1.849	0.561	3.2959
0244	29	0.396	0.382	1.03665	0.406	0.413	0.983051	1.023	0.99	1.03333
0245	20	0.574	0.202	2.84158	0.697	0.264	2.64015	1.748	0.568	3.07746
0246	25	0.164	0.172	0.953488	0.301	0.272	1.10662	0.72	0.656	1.09756
0247	17	0.647	0.645	1.0031	0.563	0.598	0.941472	0.968	0.868	1.11521
0248	27	0.567	0.321	1.76636	0.652	0.4	1.63	1.464	0.695	2.10647
0249	29	0.196	0.194	1.01031	0.262	0.276	0.949275	0.663	0.637	1.04082
0250	30	0.471	0.357	1.31933	0.488	0.325	1.50154	1.264	0.95	1.33053
0251	17	0.782	0.279	2.80287	0.821	0.335	2.45075	2.07	0.855	2.42105
0252	17	0.803	0.262	3.06489	0.878	0.278	3.15827	2.174	0.862	2.52204
0253	31	0.29	0.295	0.983051	0.403	0.406	0.992611	1.139	1.203	0.9468
0254	19	0.303	0.238	1.27311	0.274	0.192	1.42708	0.729	0.448	1.62723
0255	28	0.23	0.215	1.06977	0.239	0.226	1.05752	0.562	0.541	1.03882
0256	23	0.306	0.293	1.04437	0.36	0.357	1.0084	0.891	0.834	1.06835
0257	23	0.648	0.429	1.51049	0.749	0.531	1.41055	1.856	1.098	1.69035
0258	26	0.2	0.108	1.85185	0.341	0.212	1.60849	0.83	0.321	2.58567
0259	29	0.29	0.157	1.84713	0.47	0.248	1.89516	1.173	0.421	2.78622
0260	18	0.49	0.321	1.52648	0.586	0.418	1.40191	1.459	0.872	1.67317
0261	35	0.234	0.208	1.125	0.214	0.241	0.887967	0.594	0.443	1.34086
0262	23	0.886	0.248	3.57258	0.945	0.275	3.43636	2.056	0.561	3.66488
0263	20	0.706	0.536	1.31716	0.55	0.368	1.49457	1.459	0.955	1.52775
0264	28	0.525	0.339	1.54867	0.56	0.237	2.36287	1.348	0.491	2.74542
0265	17	0.239	0.109	2.19266	0.31	0.145	2.13793	0.824	0.332	2.48193
0266	29	0.223	0.213	1.04695	0.175	0.169	1.0355	0.425	0.412	1.03155
0267	26	0.348	0.199	1.74874	0.479	0.202	2.37129	1.104	0.466	2.3691
0268	16	0.39	0.142	2.74648	0.56	0.232	2.41379	1.461	0.489	2.98773
0269	22	0.644	0.496	1.29839	0.396	0.171	2.31579	1.638	0.657	2.49315
0270	17	0.471	0.262	1.79771	0.617	0.344	1.7936	1.493	0.743	2.00942
0271	19	0.286	0.286	1				0.56	0.499	1.12224
0272	18	0.718	0.215	3.33953	0.603	0.206	2.92718	1.501	0.44	3.41136
0273	17	0.279	0.236	1.1822	0.32	0.256	1.25	0.678	0.544	1.24632
0274	23	0.213	0.218	0.977064	0.288	0.228	1.26316	0.475	0.434	1.09447
0275	33	0.216	0.195	1.10769	0.246	0.225	1.09333	0.574	0.53	1.08302
0276	32	0.971	0.208	4.66827	0.742	0.248	2.99194	1.852	0.563	3.28952
0277	30	0.852	0.184	4.63043	0.692	0.283	2.44523	1.856	0.519	3.57611
0278	30	0.235	0.2	1.175	0.318	0.28	1.13571	0.589	0.532	1.10714
0279	18	0.242	0.227	1.06608	0.278	0.288	0.965278	0.633	0.606	1.04455
0280	18	0.297	0.311	0.954984	0.269	0.228	1.17982	0.732	0.704	1.03977
0281	17	0.375	0.344	1.09012	0.336	0.303	1.10891	0.786	0.727	1.08116
0282	22	0.19	0.182	1.04396	0.275	0.229	1.20087	0.433	0.405	1.06914
0283	24	0.567	0.505	1.12277	0.362	0.345	1.04928	1.026	1.024	1.00195
0284	25	0.806	0.26	3.1	0.62	0.197	3.14721	1.755	0.537	3.26816
0285	27	0.875	0.202	4.33168	0.777	0.159	4.88679	2.018	0.51	3.95686
0286	28	0.567	0.194	2.92268	0.491	0.252	1.94841	1.38	0.485	2.84536
0287	35	0.546	0.172	3.17442	0.422	0.15	2.81333	1.174	0.352	3.33523
0288	18	0.603	0.22	2.74091	0.55	0.199	2.76382	1.498	0.564	2.65603
0289	23	0.577	0.328	1.75915	0.452	0.191	2.36649	1.409	0.72	1.95694
0290	21	0.884	0.467	1.89293	0.675	0.201	3.35821	1.865	0.832	2.24159
0291	27	0.486	0.397	1.22418	0.358	0.219	1.6347	1.169	0.906	1.29029
0292	26	0.929	0.205	4.53171	0.715	0.189	3.78307	2.018	0.477	4.23061
0293	20	0.395	0.188	2.10106	0.327	0.178	1.83708	0.938	0.508	1.84646
0294	20	0.898	0.224	4.00893	0.626	0.225	2.78222	1.695	0.503	3.36978
0295	32	0.885	0.39	2.26923	0.702	0.194	3.61856	1.782	0.714	2.4958
0296	19	0.658	0.224	2.9375	0.494	0.174	2.83908	1.561	0.512	3.04883
0297	19	0.926	0.402	2.30348	0.722	0.208	3.47115	1.916	0.808	2.37129
0298	24	0.636	0.306	2.07843	0.475	0.236	2.01271	1.386	0.698	1.98567
0299	22	0.945	0.34	2.77941	0.713	0.162	4.40123	1.88	0.557	3.37522
0300	30	0.964	0.414	2.3285	0.738	0.191	3.86387	1.994	0.717	2.78103
0301	24	0.596	0.198	3.0101	0.5	0.206	2.42718	1.421	0.495	2.87071
0302	24	0.835	0.349	2.39255	0.695	0.258	2.6938	1.768	0.771	2.29313
0303	24	0.653	0.209	3.1244	0.556	0.14	3.97143	1.592	0.48	3.31667
0304	30	0.785	0.245	3.20408	0.666	0.142	4.69014	1.86	0.39	4.76923
0305	25	0.75	0.24	3.125	0.555	0.181	3.0663	1.59	0.657	2.42009
0306	23	0.707	0.206	3.43204	0.531	0.229	2.31878	1.573	0.469	3.35394
0307	29	0.671	0.292	2.29795	0.558	0.213	2.61972	1.578	0.627	2.51675
0308	35	0.88	0.412	2.13592	0.692	0.212	3.26415	1.819	0.897	2.02787
0309	28	0.754	0.499	1.51102	0.578	0.227	2.54626	1.788	0.908	1.96916
0310	22	0.688	0.489	1.40695	0.473	0.179	2.64246	1.608	0.982	1.63747
0311	24	0.885	0.439	2.01595	0.641	0.191	3.35602	1.89	0.82	2.30488
0312	20	0.51	0.223	2.287	0.421	0.171	2.46199	1.317	0.468	2.8141
0313	32	0.811	0.189	4.29101	0.566	0.177	3.19774	1.78	0.372	4.78495
0314	25	0.729	0.312	2.33654	0.582	0.277	2.10108	1.797	0.815	2.20491
0315	22	0.77	0.283	2.72085	0.601	0.277	2.16968	1.889	0.62	3.04677
0316	28	0.502	0.234	2.1453	1.219	0.439	2.77677	1.822	0.559	3.25939
0317	28	0.557	0.236	2.36017	1.357	0.585	2.31966	1.984	0.739	2.68471
0318	21	0.682	0.225	3.03111	1.696	0.35	4.84571	2.3	0.614	3.74593
0319	25	0.318	0.18	1.76667	0.581	0.277	2.09747	0.976	0.384	2.54167
0320	30	0.42	0.261	1.6092	0.916	0.347	2.63977	1.423	0.517	2.75242
0321	36	0.416	0.186	2.23656	0.756	0.25	3.024	1.283	0.596	2.15268
0322	23	0.573	0.218	2.62844	1.304	0.197	6.61929	1.994	0.476	4.18908
0323	25	0.386	0.198	1.94949	0.775	0.24	3.22917	1.297	0.536	2.41978
0324	20	0.444	0.26	1.70769	0.964	0.304	3.17105	1.555	0.618	2.51618
0325	18	0.461	0.25	1.844	1.053	0.417	2.52518	1.666	0.736	2.26359
0326	30	0.442	0.29	1.52414	1.011	0.434	2.32949	1.593	0.772	2.06347
0327	28	0.611	0.24	2.54583	1.341	0.328	4.08841	2.089	0.617	3.38574
0328	22	0.617	0.261	2.36398	1.503	0.441	3.40816	2.09	0.491	4.25662
0329	24	0.645	0.169	3.81657	1.396	0.334	4.17964	2.077	0.394	5.27157
0330	35	0.415	0.215	1.93023	0.814	0.217	3.75115	1.378	0.518	2.66023
0331	25	0.62	0.258	2.4031	1.586	0.387	4.09819	2.239	0.763	2.93447
0332	22	0.493	0.216	2.28241	1.199	0.183	6.55191	1.804	0.443	4.07223
0333	25	0.46	0.486	0.946502	0.997	0.379	2.63061	1.424	0.605	2.35372
0334	20	0.35	0.269	1.30112	0.599	0.242	2.47521	1.094	0.588	1.86054
0335	20	0.543	0.198	2.74242	1.322	0.199	6.64322	1.91	0.424	4.50472
0336	31	0.42	0.186	2.25806	0.752	0.207	3.63285	1.288	0.411	3.13382
0337	40	0.489	0.276	1.77174	1.238	0.323	3.83282	1.782	0.567	3.14286
0338	20	0.672	0.202	3.32673	1.663	0.17	9.78235	2.33	0.413	5.64165
0339	23	0.495	0.214	2.31308	1.059	0.183	5.78689	1.618	0.345	4.68986
0340	21	0.237	0.217	1.09217	0.284	0.225	1.26222	0.504	0.451	1.11752
0341	23	0.202	0.185	1.09189	0.234	0.205	1.14146	0.429	0.373	1.15013
0342	24	0.219	0.194	1.12887	0.199	0.162	1.2284	0.388	0.41	0.946341
0343	28	0.457	0.24	1.90417	0.861	0.213	4.04225	1.344	0.504	2.66667
0344	28	0.329	0.307	1.07166	0.431	0.435	0.990805	0.771	0.671	1.14903
0345	18	0.238	0.211	1.12796	0.232	0.188	1.23404	0.52	0.492	1.05691
0346	19	0.282	0.265	1.06415	0.315	0.273	1.15385	0.669	0.559	1.19678
0347	19	0.193	0.214	0.901869	0.158	0.151	1.04636	0.383	0.335	1.14328
0348	17	0.228	0.203	1.12315	0.245	0.19	1.28947	0.524	0.474	1.10549
0349	25	0.505	0.157	3.21656	1.088	0.192	5.66667	1.701	0.323	5.26625
0350	30	0.332	0.248	1.33871	0.497	0.183	2.71585	0.843	0.494	1.70648
0351	31	0.298	0.261	1.14176	0.908	0.936	0.970085	1.472	1.33	1.10677
0352	29	0.205	0.186	1.10215	0.206	0.169	1.21893	0.436	0.366	1.19126
0353	27	0.277	0.271	1.02214	0.273	0.244	1.11885	0.671	0.442	1.5181
0354	30	0.242	0.161	1.50311	0.269	0.179	1.50279	0.433	0.376	1.1516
0355	19	0.206	0.182	1.13187	0.208	0.184	1.13043	0.463	0.4	1.1575
0356	24	0.262	0.251	1.04382	0.244	0.22	1.10909	0.392	0.359	1.09192
0357	43	0.253	0.227	1.11454	0.286	0.311	0.919614	0.546	0.464	1.17672
0358	20	0.248	0.186	1.33333	0.203	0.19	1.06842	0.431	0.355	1.21408
0359	28	0.291	0.291	1	0.356	0.333	1.06907	0.527	0.492	1.07114
0360	24	0.454	0.452	1.00442	0.804	0.827	0.972189	1.006	1.038	0.969171
0361	16	0.261	0.26	1.00385	0.301	0.233	1.29185	0.347	0.362	0.958564
0362	35	0.365	0.398	0.917085	0.244	0.194	1.25773	0.474	0.415	1.14217
0363	35	0.34	0.268	1.26866	0.259	0.229	1.131	0.552	0.462	1.19481
0364	26	0.336	0.294	1.14286	0.215	0.191	1.12565	0.484	0.427	1.13349
0365	23	0.382	0.395	0.967089	0.294	0.26	1.13077	0.51	0.436	1.16972
0366	19	0.353	0.341	1.03519	0.281	0.27	1.04074	0.524	0.522	1.00383
0367	21	0.376	0.352	1.06818	0.41	0.427	0.960187	0.789	0.748	1.05481
0368	28	0.361	0.334	1.08084	0.243	0.21	1.15714	0.485	0.43	1.12791
0369	19	0.589	0.293	2.01024	1.176	0.18	6.53333	1.504	0.379	3.96834
0370	27	0.589	0.234	2.51709	1.236	0.188	6.57447	1.679	0.349	4.81089
0371	19	0.375	0.266	1.40977	0.464	0.489	0.948875	0.926	0.936	0.989316
0372	18	0.236	0.214	1.1028	0.252	0.221	1.14027	0.341	0.304	1.12171
0373	18	0.33	0.294	1.12245	0.347	0.305	1.1377	0.451	0.421	1.07126
0374	32	0.257	0.234	1.09829	0.207	0.197	1.05076	0.414	0.402	1.02985
0375	27	0.348	0.297	1.17172	0.207	0.196	1.05612	0.401	0.345	1.16232
0376	22	0.387	0.381	1.01575	0.419	0.442	0.947964	0.44	0.502	0.876494
0377	26	0.321	0.353	0.909348	0.247	0.224	1.10268	0.496	0.515	0.963107
0378	18	0.275	0.585	0.470085	0.154	0.154	1	0.297	0.29	1.02414
0379	28	0.423	0.458	0.923581	0.386	0.401	0.962594	0.511	0.53	0.964151
0380	19	0.37	0.35	1.05714	0.298	0.297	1.00337	0.631	0.572	1.10315
0381	23	0.435	0.292	1.48973	0.826	0.248	3.33065	1.236	0.47	2.62979
0382	17	0.352	0.316	1.11392	0.204	0.189	1.07937	0.407	0.375	1.08533
0383	28	0.319	0.268	1.1903	0.175	0.159	1.10063	0.428	0.397	1.07809
0384	27	0.275	0.256	1.07422	0.244	0.225	1.08444	0.46	0.452	1.0177
0385	23	0.263	0.246	1.06911	0.257	0.231	1.11255	0.503	0.454	1.10793
0386	25	0.287	0.224	1.28125	0.165	0.156	1.05769	0.239	0.222	1.07658
0387	30	0.303	0.33	0.918182	0.24	0.219	1.09589	0.417	0.397	1.05038
0388	21	0.411	0.378	1.0873	0.259	0.231	1.12121	0.402	0.376	1.06915
0389	28	0.268	0.241	1.11203	0.2	0.207	0.966184	0.457	0.383	1.19321
0390	19	0.281	0.25	1.124	0.195	0.179	1.08939	0.368	0.305	1.20656
0391	19	0.257	0.254	1.01181	0.221	0.209	1.05742	0.511	0.432	1.18287
0392	28	0.308	0.295	1.04407	0.229	0.236	0.970339	0.519	0.475	1.09263
0393	21	0.318	0.289	1.10035	0.219	0.213	1.02817	0.424	0.376	1.12766
0394	30	0.257	0.283	0.908127	0.21	0.205	1.02439	0.365	0.281	1.29893
0395	28	0.313	0.348	0.899425	0.202	0.205	0.985366	0.439	0.395	1.11139
0396	30	0.365	0.386	0.945596	0.663	0.711	0.932489	1.034	0.937	1.10352
0397	24	0.199	0.209	0.952153	0.273	0.248	1.10081	0.495	0.442	1.11991
0398	24	0.484	0.369	1.31165	0.478	0.223	2.1435	0.858	0.475	1.80632
0399	23	0.3	0.207	1.44928	0.451	0.442	1.02036	0.678	0.62	1.09355
0400	24	0.239	0.163	1.46626	0.215	0.208	1.03365	0.464	0.357	1.29972
0401	25	0.35	0.301	1.16279	0.28	0.266	1.05263	0.463	0.437	1.0595
0402	22	0.285	0.274	1.04015	0.245	0.227	1.0793	0.496	0.44	1.12727
0403	21	0.337	0.326	1.03374	0.241	0.229	1.0524	0.424	0.351	1.20798
0404	29	0.385	0.299	1.28763	0.239	0.234	1.02137	0.489	0.432	1.13194
0405	20	0.377	0.301	1.25249	0.275	0.258	1.06589	0.488	0.467	1.04497
0406	32	0.277	0.232	1.19397	0.165	0.245	0.673469	0.485	0.424	1.14387
0407	19	0.264	0.205	1.2878	0.195	0.205	0.95122	0.42	0.372	1.12903
0408	29	0.311	0.268	1.16045	0.202	0.213	0.948357	0.584	0.489	1.19427
0409	35	0.308	0.243	1.26749	0.15	0.149	1.00671	0.499	0.412	1.21117
0410	27	0.252	0.197	1.27919	0.26	0.211	1.23223	0.489	0.404	1.2104
0411	19	0.328	0.3	1.09333	0.14	0.184	0.76087	0.62	0.495	1.25253
0412	28	1.566	0.26	6.02308	1.213	0.129	9.4031	2.372	0.403	5.88586
0413	24	1.553	0.159	9.7673	0.931	0.098	9.5	2.053	0.225	9.12444
0414	16	1.435	0.215	6.67442	1.063	0.143	7.43357	1.971	0.373	5.28418
0415	29	0.232	0.224	1.03571	0.139	0.165	0.842424	0.391	0.327	1.19572
0416	21	0.201	0.206	0.975728	0.149	0.135	1.1037	0.369	0.351	1.05128
0417	21	1.289	0.221	5.83258	0.802	0.149	5.38255	1.822	0.415	4.39036
0418	26	0.277	0.232	1.19397	0.16	0.198	0.808081	0.496	0.454	1.09251
0419	26	0.565	0.378	1.49471	0.432	0.382	1.13089	1.013	0.804	1.25995
0420	34	0.646	0.286	2.25874	0.295	0.164	1.79878	1.121	0.57	1.96667
0421	26				0.12	0.115	1.04348	0.354	0.322	1.09938
0422	27	0.797	0.184	4.33152	0.203	0.101	2.0099	1.129	0.313	3.60703
0423	25	0.817	0.182	4.48901	0.269	0.17	1.58235	1.2	0.335	3.58209
0424	17	1.634	0.231	7.07359	0.405	0.125	3.24	2.122	0.393	5.39949
0425	35	0.394	0.197	2	0.15	0.112	1.33929	0.613	0.314	1.95223
0426	22	1.543	0.261	5.91188	0.621	0.143	4.34266	2.09	0.291	7.18213
0427	20	1.645	0.22	7.47727	0.551	0.418	1.31818	2.194	0.413	5.31235
0428	18	0.208	0.199	1.04523	0.203	0.184	1.10326	0.489	0.379	1.29024
0429	30	1.314	0.163	8.06135	0.953	0.157	6.07006	1.98	0.28	7.07143
0430	29	0.945	0.456	2.07237	0.639	0.579	1.10363	1.604	0.907	1.76847
0431	25	0.69	0.166	4.15663	0.217	0.205	1.05854	1.097	0.306	3.58497
0432	25	1.61	0.227	7.09251	0.815	0.18	4.52778	2.129	0.356	5.98034
0433	38	0.624	0.159	3.92453	0.335	0.113	2.9646	1.021	0.226	4.5177
0434	27	0.293	0.119	2.46218	0.157	0.152	1.03289	0.417	0.247	1.68826
0435	26	1.034	0.229	4.51528	0.392	0.11	3.56364	1.603	0.452	3.54646
0436	23	1.587	0.235	6.75319	0.869	0.118	7.36441	2.18	0.468	4.65812
0437	24	0.994	0.126	7.88889	0.309	0.075	4.12	1.425	0.243	5.8642
0438	21	1.409	0.107	13.1682	0.652	0.12	5.43333	2.064	0.17	12.1412
0439	27	0.921	0.266	3.46241	0.292	0.216	1.35185	1.532	0.523	2.92925
0440	25	1.318	0.619	2.12924	1.035	0.738	1.40244	2.047	1.016	2.01476
0441	30	1.69	0.123	13.7398	1.185	0.132	8.97727	2.163	0.223	9.69955
0442	33	1.254	0.257	4.87938	0.496	0.181	2.74033	1.79	0.448	3.99554
0443	22	1.278	0.204	6.26471	0.527	0.136	3.875	1.811	0.385	4.7039
0444	34	1.117	0.232	4.81466	0.576	0.272	2.11765	1.444	0.342	4.22222
0445	21	1.649	0.139	11.8633	0.742	0.179	4.14525	2.14	0.25	8.56
0446	19	0.947	0.113	8.38053	0.224	0.154	1.45455	1.333	0.219	6.08676
0447	20	1.064	0.228	4.66667	0.296	0.135	2.19259	1.635	0.482	3.39212
0448	33	1.553	0.189	8.21693	0.431	0.788	0.546954	2.103	0.367	5.73025
0449	23	1.598	0.136	11.75	0.481	0.112	4.29464	2.159	0.224	9.63839
0450	22	1.592	0.156	10.2051	0.36	0.229	1.57205	2.144	0.258	8.31008
0451	22	0.508	0.204	2.4902	0.353	0.097	3.63918	0.609	0.205	2.97073
0452	24	1.245	0.174	7.15517	0.863	0.115	7.50435	1.663	0.207	8.03382
0453	24	0.629	0.179	3.51397	0.303	0.096	3.15625	0.763	0.184	4.14674
0454	23	1.31	0.481	2.72349	0.416	0.069	6.02899	1.742	0.608	2.86513
0455	18	0.434	0.199	2.1809	0.131	0.098	1.33673	0.461	0.226	2.03982
0456	23	1.183	0.209	5.66029	0.263	0.092	2.8587	1.562	0.323	4.83591
0457	18	1.606	0.281	5.7153	0.699	0.165	4.23636	1.923	0.355	5.4169
0458	30	1.421	0.214	6.64019	0.533	0.079	6.74684	1.898	0.267	7.10861
0459	25	0.899	0.627	1.43381	0.644	0.685	0.940146	1.212	0.751	1.61385
0460	32	1.125	0.483	2.32919	0.841	0.482	1.74481	1.526	0.698	2.18625
0461	22	0.948	0.201	4.71642	0.367	0.072	5.09722	1.223	0.257	4.75875
0462	27	0.978	0.192	5.09375	0.333	0.127	2.62205	1.296	0.253	5.12253
0463	22	0.595	0.214	2.78037	0.217	0.118	1.83898	0.824	0.367	2.24523
0464	24	1.694	0.224	7.5625	0.37	0.104	3.55769	2.053	0.257	7.98833
0465	27	1.133	0.184	6.15761	0.227	0.069	3.28986	1.407	0.277	5.07942
0466	24	0.435	0.2	2.175	0.174	0.091	1.91209	0.575	0.227	2.53304
0467	22	0.767	0.178	4.30899	0.167	0.086	1.94186	0.829	0.227	3.65198
0468	24	1.375	0.314	4.37898	0.394	0.208	1.89423	1.674	0.526	3.18251
0469	25	0.349	0.22	1.58636	0.125	0.084	1.4881	0.457	0.372	1.22849
0470	22	0.826	0.386	2.1399	0.298	0.248	1.20161	1.114	0.556	2.0036
0471	25	0.225	0.208	1.08173	0.073	0.082	0.890244	0.251	0.216	1.16204
0472	22	1.599	0.196	8.15816	0.482	0.069	6.98551	1.895	0.171	11.0819
0473	34	1.091	0.159	6.86164	0.505	0.152	3.32237	1.289	0.182	7.08242
0474	28	0.593	0.295	2.01017	0.142	0.198	0.717172	0.835	0.544	1.53493
0475	31	0.696	0.236	2.94915	0.195	0.108	1.80556	0.803	0.227	3.53744
0476	18	1.028	0.459	2.23965	0.786	0.698	1.12607	1.538	1.065	1.44413
0477	23	0.813	0.158	5.14557	0.177	0.101	1.75248	0.99	0.191	5.18325
0478	27	0.496	0.218	2.27523	0.129	0.089	1.44944	0.622	0.284	2.19014
0479	37	1.125	0.175	6.42857	0.19	0.069	2.75362	1.336	0.204	6.54902
0480	26	0.539	0.208	2.59135	0.131	0.102	1.28431	0.57	0.167	3.41317
0481	36	0.642	0.212	3.0283	0.208	0.085	2.44706	0.873	0.286	3.05245
0482	30	1.356	0.208	6.51923	0.363	0.083	4.37349	1.772	0.224	7.91071
0483	21	0.71	0.163	4.35583	0.226	0.083	2.72289	0.946	0.172	5.5
0484	33	1.639	0.179	9.15642	0.43	0.089	4.83146	2.087	0.163	12.8037
0485	38	0.582	0.119	4.89076	0.172	0.112	1.53571	0.619	0.141	4.39007
0486	25	0.759	0.116	6.5431	0.289	0.118	2.44915	0.817	0.223	3.66368
0487	20	1.444	0.179	8.06704	0.434	0.094	4.61702	1.911	0.246	7.76829
0488	25	1.518	0.344	4.41279	0.431	0.151	2.8543	1.844	0.46	4.0087
0489	18	1.077	0.152	7.08553	0.349	0.094	3.71277	1.378	0.282	4.88652
0490	28	1.17	0.31	3.77419	0.259	0.137	1.89051	1.559	0.746	2.08981
0491	32	1.036	0.608	1.70395	0.803	0.756	1.06217	1.558	1.079	1.44393
0492	28	1.408	0.194	7.25773	0.278	0.11	2.52727	1.979	0.264	7.49621
0493	33	1.24	0.279	4.44444	0.238	0.116	2.05172	1.634	0.455	3.59121
0494	39	1.298	0.141	9.20567	0.299	0.086	3.47674	1.641	0.171	9.59649
0495	23	0.984	0.141	6.97872	0.138	0.141	0.978723	1.034	0.185	5.58919
0496	42	0.548	0.101	5.42574	1.101	0.16	6.88125	1.031	0.185	5.57297
0497	22	0.482	0.091	5.2967	1.693	0.151	11.2119	1.641	0.194	8.45876
0498	36	0.512	0.096	5.33333	1.11	0.219	5.06849	1.173	0.297	3.94949
0499	27	0.176	0.103	1.70874	0.74	0.216	3.42593	0.708	0.241	2.93776
0500	16	0.186	0.115	1.61739	0.436	0.198	2.20202	0.496	0.264	1.87879
0501	22	0.64	0.185	3.45946	2.022	0.19	10.6421	2.077	0.246	8.44309
0502	20	0.468	0.099	4.72727	1.337	0.221	6.04977	1.492	0.24	6.21667
0503	17	0.523	0.118	4.4322	1.902	0.337	5.64392	2.109	0.365	5.77808
0504	24	0.636	0.118	5.38983	1.575	0.251	6.2749	2.103	0.321	6.5514
0505	19	0.635	0.074	8.58108	1.449	0.151	9.59603	1.881	0.381	4.93701
0506	20	0.542	0.114	4.75439	1.835	0.254	7.22441	1.741	0.232	7.50431
0507	29	0.759	0.107	7.09346	1.722	0.459	3.75163	1.658	0.551	3.00907
0508	23	0.257	0.1	2.57	0.952	0.233	4.08584	0.994	0.29	3.42759
0509	21	0.608	0.163	3.73006	1.814	0.331	5.48036	1.958	0.357	5.48459
0510	24	0.322	0.106	3.03774	1.29	0.242	5.33058	1.262	0.239	5.28033
0511	23	0.345	0.137	2.51825	1.11	0.247	4.49393	1.063	0.278	3.82374
0512	20	0.095	0.151	0.629139	0.299	0.231	1.29437	0.404	0.302	1.33775
0513	21	0.133	0.096	1.38542	0.604	0.262	2.30534	0.653	0.278	2.34892
0514	31	0.094	0.099	0.949495	0.199	0.185	1.07568	0.24	0.215	1.11628
0515	24	0.106	0.084	1.2619	0.359	0.142	2.52817	0.358	0.158	2.26582
0516	28	0.324	0.075	4.32	1.803	0.18	10.0167	1.865	0.172	10.843
0517	21	0.194	0.074	2.62162	1.495	0.874	1.71053	1.542	0.942	1.63694
0518	26	0.217	0.231	0.939394	1.5	0.165	9.09091	1.655	0.196	8.44388
0519	22	0.248	0.105	2.3619	0.63	0.233	2.70386	0.72	0.267	2.69663
0520	25	0.586	0.55	1.06545	1.069	0.862	1.24014	1.245	1.082	1.15065
0521	24	0.401	0.104	3.85577	1.405	0.194	7.24227	1.429	0.295	4.84407
0522	30	0.352	0.135	2.60741	1.047	0.577	1.81456	1.044	0.592	1.76351
0523	21	0.886	0.086	10.3023	2.339	0.248	9.43145	2.011	0.296	6.79392
0524	23	0.169	0.081	2.08642	0.464	0.249	1.86345	0.483	0.241	2.00415
0525	20	0.303	0.12	2.525	1.652	0.788	2.09645	1.654	0.808	2.04703
0526	20	0.755	0.091	8.2967	2.116	1.176	1.79932	2.016	1.227	1.64303
0527	21	0.314	0.083	3.78313	1.096	0.205	5.34634	1.11	0.244	4.54918
0528	32	0.429	0.101	4.24752	1.585	0.157	10.0955	1.629	0.212	7.68396
0529	23	0.276	0.105	2.62857	0.898	0.18	4.98889	0.926	0.215	4.30698
0530	23	0.68	0.672	1.0119	1.201	0.556	2.16007	1.378	0.714	1.92997
0531	22	0.192	0.226	0.849558	0.543	0.435	1.24828	0.577	0.382	1.51047
0532	23	0.133	0.092	1.44565	0.728	0.357	2.03922	0.71	0.374	1.8984
0533	29	0.258	0.12	2.15	0.821	0.289	2.84083	0.892	0.403	2.2134
0534	22	0.289	0.116	2.49138	0.61	0.324	1.88272	0.94	0.405	2.32099
0535	23	0.299	0.16	1.86875	1.485	1.678	0.884982	1.831	1.786	1.0252
0536	23	0.2	0.112	1.78571	0.76	0.196	3.87755	0.859	0.212	4.05189
0537	31	0.253	0.067	3.77612	1.368	0.172	7.95349	1.493	0.226	6.60619
0538	21	0.291	0.098	2.96939	1.332	0.128	10.4062	1.435	0.162	8.85802
0539	23	0.457	0.109	4.19266	1.944	0.206	9.43689	2.093	0.211	9.91943
0540	24	0.292	0.132	2.21212	1.384	0.228	6.07018	1.446	0.247	5.85425
0541	19	1.389	0.22	6.31364	1.657	0.213	7.77934	1.073	0.184	5.83152
0542	20	0.648	0.292	2.21918	0.665	0.269	2.47212	0.449	0.31	1.44839
0543	28	0.718	0.301	2.38538	0.839	0.303	2.76898	0.459	0.238	1.92857
0544	22	1.518	0.369	4.11382	1.548	0.38	4.07368	1.032	0.3	3.44
0545	24	1.95	0.355	5.49296	1.527	0.327	4.66972	1.55	0.376	4.12234
0546	20	1.804	0.361	4.99723	1.733	0.372	4.6586	1.206	0.303	3.9802
0547	22	0.643	0.256	2.51172	0.656	0.246	2.66667	0.431	0.238	1.81092
0548	19	1.919	0.286	6.70979	1.696	0.275	6.16727	1.278	0.197	6.48731
0549	34	1.528	0.29	5.26897	1.498	0.326	4.59509	0.998	0.224	4.45536
0550	36	0.594	0.257	2.31128	0.63	0.259	2.43243	0.427	0.24	1.77917
0551	23	2.013	0.326	6.17485	1.489	0.332	4.48494	1.551	0.327	4.74312
0552	33	1.715	0.232	7.39224	1.791	0.329	5.44377	1.42	0.285	4.98246
0553	29	1.06	0.25	4.24	1.167	0.317	3.68139	0.597	0.239	2.49791
0554	16	1.785	0.282	6.32979	1.873	0.34	5.50882	1.171	0.221	5.29864
0555	37	1.014	0.304	3.33553	1.127	0.295	3.82034	0.682	0.27	2.52593
0556	38	1.98	0.234	8.46154	1.987	0.215	9.24186	1.509	0.28	5.38929
0557	23	1.096	0.642	1.70717	1.081	0.36	3.00278	0.765	0.416	1.83894
0558	20	0.329	0.302	1.0894	0.324	0.294	1.10204	0.254	0.262	0.969466
0559	20	2.103	0.493	4.26572	1.97	0.423	4.65721	1.816	0.416	4.36538
0560	32	0.961	0.974	0.986653	0.872	0.773	1.12807	0.717	0.697	1.02869
0561	39	2.034	0.613	3.31811	1.944	0.464	4.18966	1.684	0.561	3.00178
0562	24	1.996	0.249	8.01606	2.187	0.235	9.30638	1.64	0.209	7.84689
0563	23	1.371	1.029	1.33236	1.275	0.96	1.32812	0.988	0.839	1.17759
0564	16	1.794	0.324	5.53704	1.961	0.37	5.3	1.48	0.298	4.96644
0565	25	0.27	0.239	1.12971	0.341	0.289	1.17993	0.254	0.24	1.05833
0566	27	1.648	1.73	0.952601	1.586	1.712	0.926402	1.659	1.592	1.04209
0567	22	0.697	0.214	3.25701	0.744	0.195	3.81538	0.576	0.238	2.42017
0568	39	1.6	0.168	9.52381	1.784	0.151	11.8146	1.127	0.183	6.15847
0569	27	1.445	0.332	4.35241	1.552	0.262	5.92366	1.079	0.436	2.47477
0570	33	0.473	0.286	1.65385	0.267	0.257	1.03891	0.382	0.298	1.28188
0571	24	0.854	0.486	1.7572	0.059	0.043	1.37209	1.152	0.945	1.21905
0572	26	0.63	0.333	1.89189	1.058	0.449	2.35635	0.538	0.394	1.36548
0573	27	0.59	0.308	1.91558	0.61	0.303	2.0132	0.398	0.241	1.65145
0574	27	0.447	0.303	1.47525	0.419	0.252	1.6627	0.404	0.329	1.22796
0575	19	1.494	0.289	5.16955	1.654	0.286	5.78322	1.081	0.275	3.93091
0576	24	0.53	0.488	1.08607	0.51	0.474	1.07595	0.455	0.437	1.04119
0577	27	1.603	0.212	7.56132	1.755	0.23	7.63043	1.227	0.247	4.96761
0578	18	1.507	0.154	9.78571	1.595	0.216	7.38426	1.01	0.18	5.61111
0579	30	1.178	0.195	6.04103	1.398	0.263	5.31559	0.753	0.257	2.92996
0580	18	1.975	1.2	1.64583	1.917	1.111	1.72547	1.477	0.961	1.53694
0581	20	2.099	0.842	2.49287	1.769	0.804	2.20025	1.408	0.602	2.33887
0582	21	1.313	1.292	1.01625	0.966	0.905	1.0674	1.043	1.033	1.00968
0583	30	1.226	1.093	1.12168	0.992	0.82	1.20976	0.055	0.09	0.611111
0584	21	1.349	1.264	1.06725	1.103	0.893	1.23516	1.062	0.993	1.06949
0585	23	1.391	1.305	1.0659	1.018	0.914	1.11379	1.019	0.986	1.03347
0586	34	0.873	0.697	1.25251	0.682	0.613	1.11256	1.103	1.014	1.08777
0587	22	1.357	0.901	1.5061	1.355	0.925	1.46486	1.349	0.81	1.66543
0588	25	1.156	0.417	2.77218	1.064	0.469	2.26866	1.04	0.469	2.21748
0589	24	1.489	0.305	4.88197	1.67	0.353	4.73088	1.503	0.33	4.55455
0590	25	1.705	0.483	3.53002	1.761	0.496	3.5504	1.67	0.556	3.0036
0591	23	1.144	0.94	1.21702	0.544	0.358	1.51955	0.665	0.427	1.55738
0592	31	1.164	0.48	2.425	0.956	0.497	1.92354	1.098	0.528	2.07955
0593	27	1.607	0.291	5.52234	1.896	0.342	5.54386	1.994	0.251	7.94422
0594	21	0.583	0.435	1.34023	0.543	0.405	1.34074	0.595	0.427	1.39344
0595	18	0.403	0.398	1.01256	0.495	0.472	1.04873	0.544	0.522	1.04215
0596	22	1.542	0.47	3.28085	1.149	0.263	4.36882	1.245	0.355	3.50704
0597	25	1.628	0.485	3.3567	1.759	0.484	3.6343	1.764	0.453	3.89404
0598	30	0.823	0.505	1.6297	1.093	0.624	1.7516	0.953	0.641	1.48674
0599	31	1.137	1.081	1.0518	1.157	0.896	1.29129	1.236	1.084	1.14022
0600	38	1.244	0.865	1.43815	1.295	0.895	1.44693	1.126	0.738	1.52575
0601	19	1.482	0.869	1.70541	1.776	1.144	1.55245	1.52	0.876	1.73516
0602	27	1.71	0.822	2.08029	1.792	1.002	1.78842	1.588	0.68	2.33529
0603	32	0.052	0.04	1.3	1.175	1.209	0.971878	1.042	1.018	1.02358
0604	29	1.639	0.479	3.42171	1.687	0.481	3.50728	1.526	0.503	3.0338
0605	34	1.627	0.395	4.11899	1.802	0.345	5.22319	1.637	0.432	3.78935
0606	17	0.823	0.229	3.59389	1.123	0.164	6.84756	0.851	0.304	2.79934
0607	21	0.795	0.658	1.20821	0.991	0.852	1.16315	0.819	0.76	1.07763
0608	18	0.042	0.032	1.3125	1.599	0.534	2.99438	1.402	0.436	3.2156
0609	28	1.187	0.806	1.4727	1.381	0.994	1.38934	0.946	0.776	1.21907
0610	40	1.506	0.706	2.13314	1.694	0.832	2.03606	1.522	0.627	2.42743
0611	21	0.719	0.616	1.16721	0.53	0.403	1.31514	0.664	0.604	1.09934
0612	29	1.822	0.332	5.48795	1.987	0.221	8.99095	1.851	0.371	4.98922
0613	30	1.423	0.415	3.42892	1.458	0.391	3.7289	1.207	0.423	2.85343
0614	20	1.62	0.467	3.46895	1.893	0.384	4.92969	1.62	0.344	4.7093
0615	23	1.375	0.234	5.87607	1.259	0.138	9.12319	1.187	0.302	3.93046
0616	20	1.766	0.346	5.10405	1.307	0.147	8.89116	1.86	0.319	5.83072
0617	18	1.208	0.517	2.33656	0.683	0.275	2.48364	1.137	0.527	2.1575
0618	30	1.111	0.51	2.17843	0.603	0.224	2.69196	1.107	0.55	2.01273
0619	23	1.514	0.429	3.52914	0.934	0.203	4.60099	1.533	0.589	2.60272
0620	23	1.413	1.327	1.06481	0.742	0.733	1.01228	1.841	1.661	1.10837
0621	25	1.429	0.719	1.98748	0.799	0.287	2.78397	1.365	0.606	2.25248
0622	25	1.319	0.627	2.10367	0.65	0.269	2.41636	1.2	0.635	1.88976
0623	19	1.565	1.011	1.54797	0.811	0.507	1.59961	1.519	1.007	1.50844
0624	32	1.639	0.581	2.821	0.927	0.208	4.45673	1.652	0.539	3.06494
0625	24	1.39	1.153	1.20555	0.735	0.538	1.36617	1.321	0.898	1.47105
0626	34	0.884	0.394	2.24365	0.451	0.167	2.7006	0.802	0.399	2.01003
0627	23	0.979	0.736	1.33016	0.522	0.338	1.54438	0.938	0.76	1.23421
0628	31	0.437	0.437	1	0.163	0.187	0.871658	0.051	0.048	1.0625
0629	20	1.613	0.436	3.69954	0.928	0.189	4.91005	1.713	0.449	3.81514
0630	20	0.651	0.458	1.4214	0.293	0.198	1.4798	0.697	0.517	1.34816
0631	20	1.331	0.761	1.74901	0.592	0.297	1.99327	1.178	0.614	1.91857
0632	48	1.686	0.291	5.79381	0.824	0.076	10.8421	1.422	0.332	4.28313
0633	21	1.234	0.373	3.30831	0.451	0.117	3.8547	0.988	0.315	3.13651
0634	17	1.789	0.561	3.18895	0.911	0.144	6.32639	1.794	0.397	4.51889
0635	45	1.76	0.33	5.33333	0.799	0.074	10.7973	1.542	0.246	6.26829
0636	23	1.669	0.528	3.16098	0.624	0.069	9.04348	1.368	0.396	3.45455
0637	32	1.748	0.371	4.71159	0.988	0.139	7.10791	1.874	0.419	4.47255
0638	20	0.99	0.291	3.40206	0.423	0.081	5.22222	0.734	0.228	3.2193
0639	16	1.75	0.686	2.55102	1.245	0.3	4.15	1.779	0.456	3.90132
0640	17	1.293	0.291	4.4433	0.573	0.126	4.54762	0.994	0.197	5.04569
0641	17	1.36	0.264	5.15152	0.732	0.071	10.3099	1.136	0.204	5.56863
0642	29	1.411	1.159	1.21743	0.547	0.362	1.51105	1.26	1.012	1.24506
0643	29	1.741	0.362	4.80939	0.886	0.092	9.63043	1.475	0.35	4.21429
0644	32	1.809	0.911	1.98573	0.735	0.338	2.17456	1.627	0.908	1.79185
0645	20	1.709	0.318	5.37421	0.681	0.082	8.30488	1.335	0.271	4.9262
0646	30	1.692	0.355	4.7662	0.717	0.09	7.96667	1.283	0.293	4.37884
0647	22	1.773	0.759	2.33597	0.783	0.187	4.18717	1.517	0.545	2.78349
0648	18	1.931	1.356	1.42404	0.897	0.433	2.07159	1.764	1.009	1.74827
0649	20	1.363	0.442	3.08371	0.508	0.132	3.84848	0.9	0.372	2.41935
0650	21	1.562	0.529	2.95274	0.605	0.156	3.87821	1.199	0.378	3.17196
0651	16	1.244	0.55	2.26182	0.6	0.221	2.71493	0.926	0.44	2.10455
0652	26	1.229	0.807	1.52292	0.501	0.27	1.85556	0.796	0.449	1.77283
0653	17	0.72	0.194	3.71134	0.32	0.068	4.70588	0.564	0.174	3.24138
0654	30	0.35	0.343	1.02041	0.094	0.096	0.979167	0.365	0.328	1.1128
0655	33	1.817	0.272	6.68015	0.954	0.068	14.0294	1.446	0.295	4.90169
0656	28	1.263	0.908	1.39097	0.463	0.246	1.88211	1.31	0.766	1.71018
0657	29	1.939	1.085	1.7871	1.075	0.267	4.02622	1.798	0.886	2.02935
0658	29	1.752	0.309	5.6699	0.718	0.084	8.54762	1.747	0.562	3.10854
0659	33	0.976	0.255	3.82745	0.303	0.098	3.09184	1.221	0.519	2.3526
0660	26	1.568	0.342	4.5848	0.599	0.12	4.99167	1.688	0.577	2.92548
0661	23	1.618	0.4	4.045	0.677	0.21	3.22381	1.855	0.556	3.33633
0662	31	1.696	0.926	1.83153	0.57	0.151	3.77483	1.818	0.829	2.193
0663	22	1.96	0.23	8.52174	1.43	0.096	14.8958	1.83	0.607	3.01483
0664	26	1.609	0.269	5.98141	0.641	0.198	3.23737	1.592	0.576	2.76389
0665	17	0.449	0.327	1.37309	0.172	0.14	1.22857	0.725	0.649	1.1171
0666	38	1.564	0.274	5.70803	0.496	0.098	5.06122	1.498	0.489	3.06339
0667	21	1.597	1.594	1.00188	0.267	0.258	1.03488	1.336	1.331	1.00376
0668	27	1.224	0.943	1.29799	0.601	0.575	1.04522	1.09	0.772	1.41192
0669	30	1.807	0.393	4.59796	0.66	0.269	2.45353	2.072	0.538	3.8513
0670	21	1.053	0.249	4.22892	0.387	0.154	2.51299	1.329	0.469	2.83369
0671	25	1.632	0.397	4.11083	0.732	0.212	3.45283	1.827	0.591	3.09137
0672	18	0.978	0.318	3.07547	0.327	0.188	1.73936	1.163	0.543	2.1418
0673	31	1.424	1.055	1.34976	0.317	0.175	1.81143	1.343	0.963	1.3946
0674	25	1.503	1.392	1.07974	1.099	1.124	0.977758	1.407	0.994	1.41549
0675	21	1.576	1.359	1.15968	1.206	1.121	1.07583	1.32	0.985	1.3401
0676	18	0.585	0.384	1.52344	0.279	0.315	0.885714	0.628	0.638	0.984326
0677	30	0.992	0.46	2.15652	0.313	0.162	1.9321	1.425	0.808	1.76361
0678	18	1.545	0.237	6.51899	0.742	0.32	2.31875	1.879	0.352	5.33807
0679	24	1.358	1.146	1.18499	0.304	0.168	1.80952	1.502	1.058	1.41966
0680	23	1.539	0.613	2.5106	0.663	0.245	2.70612	1.891	0.887	2.13191
0681	19	1.813	0.421	4.30641	0.833	0.16	5.20625	2.014	0.567	3.55203
0682	18	0.881	0.236	3.73305	0.345	0.203	1.69951	1.515	0.476	3.18277
0683	32	1.498	0.492	3.04472	0.596	0.29	2.05517	1.802	0.78	2.31026
0684	27	1.059	0.362	2.92541	0.65	0.319	2.03762	1.459	0.556	2.6241
0685	20	1.372	0.855	1.60468	0.377	0.154	2.44805	1.698	0.886	1.91648
0686	27	1.799	0.229	7.8559	1.098	0.219	5.0137	1.899	0.32	5.93438
0687	22	1.418	0.27	5.25185	0.768	0.187	4.10695	1.729	0.376	4.5984
0688	36	1.663	0.295	5.63729	0.866	0.177	4.89266	1.726	0.718	2.4039
0689	18	0.306	0.222	1.37838	0.201	0.174	1.15517	0.628	0.544	1.15441
0690	20	0.276	0.251	1.0996	0.175	0.175	1	0.505	0.508	0.994094
0691	27	0.554	0.477	1.16143	0.46	0.442	1.04072	0.674	0.664	1.01506
0692	22	0.417	0.381	1.09449	0.372	0.333	1.11712	0.459	0.405	1.13333
0693	17	0.291	0.249	1.16867	0.201	0.23	0.873913	0.513	0.465	1.10323
0694	22	0.498	0.502	0.992032	0.292	0.353	0.827195	0.693	0.664	1.04367
0695	25	0.243	0.238	1.02101	0.22	0.22	1	0.521	0.423	1.23168
0696	23	0.453	0.372	1.21774	0.319	0.421	0.75772	0.613	0.56	1.09464
0697	22	0.739	0.762	0.969816	0.688	0.753	0.913679	0.767	0.654	1.17278
0698	33	1.03	1.056	0.975379	0.233	0.228	1.02193	0.869	0.854	1.01756
0699	20	0.581	0.307	1.89251	0.471	0.299	1.57525	0.857	0.405	2.11605
0700	27	0.832	0.587	1.41738	0.371	0.318	1.16667	1.223	0.91	1.34396
0701	40	1.736	0.327	5.30887	0.718	0.294	2.44218	2.348	0.44	5.33636
0702	18	0.38	0.37	1.02703	0.225	0.253	0.889328	0.634	0.59	1.07458
0703	19	0.818	0.487	1.67967	0.512	0.367	1.3951	1.176	0.517	2.27466
0704	22	0.377	0.376	1.00266	0.202	0.173	1.16763	0.714	0.623	1.14607
0705	18	0.331	0.3	1.10333	0.228	0.177	1.28814	0.623	0.707	0.881188
0706	22	0.248	0.212	1.16981	0.196	0.168	1.16667	0.642	0.664	0.966867
0707	22	0.31	0.292	1.06164	0.205	0.193	1.06218	0.535	0.462	1.15801
0708	24	0.772	0.315	2.45079	0.55	0.227	2.42291	1.218	0.561	2.17112
0709	31	0.764	0.731	1.04514	0.22	0.205	1.07317	0.783	0.764	1.02487
0710	21	0.299	0.271	1.10332	0.324	0.291	1.1134	0.584	0.547	1.06764
0711	32	0.226	0.216	1.0463	0.137	0.14	0.978571	0.49	0.504	0.972222
0712	39	0.256	0.216	1.18519	0.21	0.203	1.03448	0.247	0.161	1.53416
0713	18	0.318	0.327	0.972477	0.299	0.282	1.06028	0.478	0.424	1.12736
0714	30	0.604	0.586	1.03072	0.264	0.248	1.06452	0.586	0.592	0.989865
0715	26	0.232	0.241	0.962656	0.16	0.154	1.03896	0.577	0.472	1.22246
0716	30	0.244	0.214	1.14019	0.212	0.189	1.12169	0.562	0.467	1.20343
0717	20	0.207	0.196	1.05612	0.21	0.184	1.1413	0.441	0.556	0.793165
0718	22	0.222	0.204	1.08824	0.149	0.151	0.986755	0.662	0.701	0.944365
0719	40	0.564	0.466	1.2103	0.27	0.256	1.05469	0.474	0.534	0.88764
0720	31	0.457	0.282	1.62057	0.349	0.294	1.18707	0.837	0.644	1.29969
0721	29	0.281	0.22	1.27727	0.181	0.175	1.03429	0.725	0.628	1.15446
0722	22	0.288	0.244	1.18033	0.217	0.228	0.951754	0.726	0.677	1.07238
0723	34	0.474	0.469	1.01066	0.256	0.258	0.992248	0.681	0.61	1.11639
0724	23	0.279	0.245	1.13878	0.254	0.246	1.03252	0.495	0.455	1.08791
0725	23	0.395	0.375	1.05333	0.276	0.253	1.09091	0.482	0.41	1.17561
0726	23	0.182	0.163	1.11656	0.316	0.291	1.08591	0.533	0.451	1.18182
0727	25	0.171	0.153	1.11765	0.234	0.22	1.06364	0.548	0.468	1.17094
0728	22	0.136	0.11	1.23636	0.237	0.223	1.06278	0.58	0.383	1.51436
0729	24	0.136	0.142	0.957746	0.251	0.248	1.0121	0.613	0.402	1.52488
0730	34	0.125	0.115	1.08696	0.306	0.316	0.968354	0.41	0.358	1.14525
0731	22	0.157	0.134	1.17164	0.238	0.262	0.908397	0.719	0.512	1.4043
0732	24	0.129	0.123	1.04878	0.328	0.318	1.03145	0.562	0.437	1.28604
0733	23	0.104	0.095	1.09474	0.17	0.195	0.871795	0.588	0.532	1.10526
0734	30	0.761	0.173	4.39884	0.494	0.278	1.77698	1.193	0.714	1.67087
0735	16	0.301	0.257	1.17121	0.231	0.222	1.04054	0.724	0.69	1.04928
0736	18	0.253	0.185	1.36757	0.257	0.265	0.969811	0.685	0.636	1.07704
0737	26	0.142	0.128	1.10937	0.217	0.233	0.93133	0.455	0.432	1.05324
0738	21	0.202	0.189	1.06878	0.228	0.199	1.14573	0.516	0.508	1.01575
0739	24	0.202	0.186	1.08602	0.427	0.402	1.06219	0.67	0.536	1.25
0740	18	0.142	0.121	1.17355	0.239	0.241	0.991701	0.497	0.429	1.15851
0741	19	0.246	0.224	1.09821	0.191	0.179	1.06704	0.55	0.557	0.987433
0742	35	1.067	0.11	9.7	0.424	0.105	4.0381	1.443	0.417	3.46043
0743	17	0.239	0.167	1.43114	0.2	0.229	0.873362	0.648	0.521	1.24376
0744	22	0.14	0.132	1.06061	0.181	0.162	1.11728	0.451	0.353	1.27762
0745	21	0.15	0.132	1.13636	0.149	0.14	1.06429	0.48	0.453	1.0596
0746	30	0.159	0.112	1.41964	0.215	0.197	1.09137	0.489	0.373	1.60588
0747	20	0.137	0.131	1.0458	0.361	0.34	1.06176	0.452	0.398	0.803571
0748	20	0.135	0.118	1.14407	0.186	0.176	1.05682	0.471	0.441	1.06803
0749	16	0.291	0.154	1.88961	0.263	0.255	1.03137	0.378	0.307	1.23127
0750	21	0.195	0.18	1.08333	0.234	0.221	1.05882	0.554	0.619	0.894992
0751	31	0.273	0.276	0.98913	0.211	0.249	0.84739	0.706	0.63	1.12063
0752	27	0.167	0.173	0.965318	0.301	0.328	0.917683	0.585	0.528	1.10795
0753	40	0.14	0.132	1.06061	0.296	0.3	0.986667	0.509	0.569	0.894552
0754	25	0.146	0.14	1.04286	0.208	0.19	1.09474	0.608	0.584	1.0411
0755	23	0.149	0.126	1.18254	0.161	0.148	1.08784	0.652	0.612	1.06536
0756	28	0.111	0.108	1.02778	0.239	0.201	1.18905	0.495	0.519	0.953757
0757	45	0.344	0.135	2.54815	0.332	0.214	1.5514	0.779	0.434	1.79493
0758	31	1.995	0.321	6.21495	1.02	0.415	2.45783	2.155	0.627	3.437
0759	30	1.245	0.152	8.19079	0.759	0.221	3.43439	1.533	0.523	2.93117
0760	27	0.959	0.143	6.70629	0.585	0.225	2.6	1.422	0.288	4.9375
0761	20	1.903	0.401	4.74564	1.145	0.454	2.52203	2.295	0.597	3.84422
0762	34	1.256	0.298	4.21477	1.103	0.336	3.28274	1.867	0.817	2.28519
0763	29	1.665	0.123	13.5366	0.715	0.29	2.46552	2.038	0.55	3.70545
0764	18	0.219	0.224	0.977679	0.326	0.395	0.825316	0.591	0.642	0.920561
0765	25	0.115	0.101	1.13861	0.339	0.333	1.01802	0.525	0.519	1.01156
0766	22	0.372	0.383	0.971279	0.33	0.347	0.951009	0.787	0.809	0.972806
0767	22	0.123	0.114	1.07895	0.19	0.185	1.02703	0.535	0.541	0.988909
0768	24	0.18	0.142	1.26761	0.356	0.362	0.983425	0.664	0.565	1.17522
0769	27	0.199	0.165	1.20606	0.293	0.425	0.689412	0.471	0.43	1.09535
0770	26	1.004	0.234	4.2906	0.563	0.29	1.94138	1.427	0.413	3.45521
0771	17	0.244	0.22	1.10909	0.239	0.248	0.96371	0.558	0.463	1.20518
0772	34	0.399	0.394	1.01269	0.396	0.415	0.954217	0.696	0.63	1.10476
0773	29	0.208	0.171	1.21637	0.313	0.318	0.984277	0.606	0.464	1.30603
0774	16	0.417	0.32	1.30312	0.243	0.255	0.952941	0.77	0.58	1.32759
0775	16	0.239	0.217	1.10138	0.381	0.379	1.00528	0.58	0.523	1.10899
0776	21	0.3	0.278	1.07914	0.441	0.423	1.04255	0.708	0.57	1.24211
0777	23	0.247	0.208	1.1875	0.235	0.209	1.1244	0.606	0.463	1.30886
0778	22	0.349	0.336	1.03869	0.474	0.452	1.04867	0.664	0.675	0.983704
0779	43	1.177	0.551	2.13612	0.39	0.212	1.83962	1.355	0.847	1.59976
0780	25	0.247	0.244	1.0123	0.285	0.278	1.02518	0.748	0.703	1.06401
0781	19	0.134	0.117	1.1453	0.245	0.256	0.957031	0.377	0.288	1.30903
0782	40	0.225	0.153	1.47059	0.216	0.216	1	0.416	0.383	1.08616
0783	23	0.159	0.14	1.13571	0.286	0.285	1.00351	0.434	0.381	1.13911
0784	19	0.149	0.124	1.20161	0.171	0.164	1.04268	0.419	0.323	1.29721
0785	29	0.144	0.12	1.2	0.23	0.193	1.19171	0.38	0.315	1.20635
0786	18	0.125	0.12	1.04167	0.194	0.252	0.769841	0.286	0.262	1.0916
0787	24	0.193	0.21	0.919048	0.176	0.182	0.967033	0.428	0.415	1.03133
0788	22	0.142	0.157	0.904459	0.263	0.227	1.15859	0.425	0.345	1.23188
0789	20	0.236	0.21	1.12381	0.225	0.199	1.13065	0.499	0.421	1.18527
0790	20	0.179	0.142	1.26056	0.2	0.188	1.06383	0.291	0.316	0.920886
0791	42	0.204	0.154	1.32468	0.184	0.193	0.953368	0.541	0.467	1.15846
0792	19	1.86	0.146	12.7397	0.749	0.24	3.12083	1.914	0.368	5.20109
0793	21	0.173	0.147	1.17687	0.193	0.187	1.03209	0.579	0.509	1.13752
0794	38	0.174	0.173	1.00578	0.3	0.266	1.12782	0.583	0.534	1.09176
0795	20	0.128	0.11	1.16364	0.359	0.324	1.10802	0.47	0.529	0.888469
0796	30	0.838	0.134	6.25373	0.702	0.15	4.68	1.087	0.41	2.65122
0797	20	1.644	0.216	7.61111	0.997	0.188	5.30319	1.66	0.593	2.79933
0798	23	0.194	0.15	1.29333	0.174	0.161	1.08075	0.604	0.624	0.967949
0799	27	0.132	0.11	1.2	0.241	0.258	0.934109	0.577	0.552	1.04529
0800	25	0.179	0.142	1.26056	0.221	0.205	1.07805	0.654	0.656	0.996951
0801	33	1.1	0.075	14.6667	1.048	0.245	4.27755	1.483	0.515	2.87961
0802	32	0.117	0.111	1.05405	0.434	0.449	0.966592	0.44	0.399	1.10276
0803	17	0.088	0.078	1.12821	0.146	0.148	0.986486	0.444	0.418	1.0622
0804	21	0.087	0.071	1.22535	0.304	0.318	0.955975	0.423	0.437	0.967963
0805	21	0.104	0.092	1.13043	0.262	0.286	0.916084	0.518	0.451	1.14856
0806	22	0.133	0.126	1.05556	0.256	0.215	1.1907	0.662	0.555	1.19279
0807	27	0.054	0.078	0.692308	0.113	0.131	0.862595	0.217	0.28	0.775
0808	32	0.102	0.082	1.2439	0.189	0.188	1.00532	0.471	0.582	0.809278
0809	27	0.37	0.11	3.36364	0.462	0.388	1.19072	0.845	0.598	1.41304
0810	19	0.25	0.215	1.16279	0.15	0.156	0.961538	0.77	0.83	0.927711
0811	18	0.092	0.075	1.22667	0.199	0.153	1.30065	0.61	0.569	1.07206
0812	27	0.153	0.158	0.968354	0.198	0.208	0.951923	0.62	0.565	1.09735
0813	26	0.089	0.086	1.03488	0.292	0.32	0.9125	0.656	0.539	1.21707
0814	22	0.097	0.094	1.03191	0.171	0.154	1.11039	0.419	0.391	1.07161
0815	23	0.203	0.067	3.02985	0.231	0.192	1.20312	0.626	0.355	1.76338
0816	22	0.082	0.07	1.17143	0.32	0.303	1.05611	0.421	0.358	1.17598
0817	25	0.078	0.072	1.08333	0.222	0.229	0.969432	0.466	0.4	1.165
0818	20	0.079	0.071	1.11268	0.191	0.185	1.03243	0.57	0.413	1.38015
0819	21	1.009	0.158	6.38608	0.911	0.188	4.84574	1.647	0.511	3.22309
0820	23	0.116	0.083	1.39759	0.27	0.277	0.974729	0.588	0.504	1.16667
0821	26	1.799	0.401	4.48628	1.173	0.207	5.66667	2.135	0.21	10.1667
0822	27	1.313	0.461	2.84816	0.68	0.143	4.75524	1.29	0.212	6.08491
0823	23	1.649	0.566	2.91343	1.037	0.223	4.65022	2.019	0.243	8.30864
0824	24	0.586	0.563	1.04085	0.221	0.241	0.917012	0.272	0.226	1.20354
0825	37	1.238	0.473	2.61734	0.806	0.487	1.65503	1.367	0.198	6.90404
0826	26	0.812	0.425	1.91059	0.462	0.322	1.43478	0.993	0.54	1.83889
0827	18	0.273	0.236	1.15678	0.142	0.165	0.860606	0.209	0.169	1.23669
0828	25	0.199	0.192	1.03646	0.267	0.26	1.02692	0.181	0.202	0.89604
0829	26	0.889	0.402	2.21144	0.435	0.204	2.13235	0.869	0.286	3.03846
0830	22	1.071	0.317	3.37855	0.745	0.306	2.43464	1.516	0.293	5.17406
0831	33	0.481	0.44	1.09318	0.394	0.337	1.16914	0.351	0.372	0.943548
0832	18	0.624	0.56	1.11429	0.304	0.301	1.00997	0.517	0.44	1.175
0833	29	1.752	0.332	5.27711	1.093	0.329	3.32219	2.287	0.24	9.52917
0834	34	0.69	0.318	2.16981	0.555	0.267	2.07865	0.681	0.219	3.10959
0835	35	1.656	0.431	3.84223	1.282	0.48	2.67083	2.311	0.248	9.31855
0836	29	0.29	0.153	1.89542	0.418	0.299	1.39799	0.472	0.19	2.48421
0837	28	0.503	0.114	4.41228	0.391	0.167	2.34132	0.926	0.253	3.66008
0838	30	0.113	0.108	1.0463	0.125	0.122	1.02459	0.188	0.224	0.839286
0839	26	1.017	0.161	6.31677	0.793	0.278	2.85252	1.866	0.458	4.07424
0840	25	1.352	0.125	10.816	1.202	0.381	3.15486	2.3	0.38	6.05263
0841	22	0.106	0.096	1.10417	0.122	0.147	0.829932	0.232	0.259	0.895753
0842	23	0.901	0.193	4.66839	0.73	0.419	1.74224	1.524	0.366	4.16393
0843	26	0.502	0.128	3.92188	0.341	0.146	2.33562	0.952	0.285	3.34035
0844	21	0.347	0.137	2.53285	0.409	0.233	1.75536	0.692	0.204	3.39216
0845	25	0.789	0.128	6.16406	0.773	0.288	2.68403	1.549	0.241	6.42739
0846	29	0.13	0.086	1.51163	0.215	0.222	0.968468	0.174	0.139	1.2518
0847	23	0.19	0.104	1.82692	0.186	0.228	0.815789	0.205	0.179	1.14525
0848	19	0.129	0.109	1.18349	0.264	0.234	1.12821	0.351	0.297	1.18182
0849	29	0.371	0.086	4.31395	0.253	0.129	1.96124	0.644	0.146	4.41096
0850	20	0.761	0.812	0.937192	0.296	0.258	1.14729	0.527	0.53	0.99434
0851	28	1.141	0.233	4.897	0.93	0.218	4.26606	2.133	0.484	4.40702
0852	23	0.456	0.118	3.86441	0.497	0.228	2.17982	1.173	0.255	4.6
0853	25	0.163	0.128	1.27344	0.213	0.218	0.977064	0.343	0.318	1.07862
0854	27	1.193	0.078	15.2949	0.827	0.127	6.51181	2.044	0.297	6.88215
0855	30	0.082	0.068	1.20588	0.162	0.164	0.987805	0.199	0.178	1.11798
0856	28	1.131	0.096	11.7812	0.981	0.211	4.64929	1.906	0.217	8.78341
0857	24	0.107	0.098	1.09184	0.255	0.296	0.861486	0.188	0.178	1.05618
0858	20	1.028	0.098	10.4898	0.963	0.375	2.568	1.966	0.135	14.563
0859	20	1.096	0.225	4.87111	1.153	0.297	3.88215	2.12	0.174	12.1839
0860	33	0.87	0.397	2.19144	1.037	0.773	1.34153	1.678	0.898	1.8686
0861	22	0.322	0.302	1.06623	0.57	0.545	1.04587	0.848	0.866	0.979215
0862	26	0.864	0.679	1.27246	1.007	0.891	1.13019	1.57	1.214	1.29325
0863	26	0.486	0.185	2.62703	0.341	0.178	1.91573	0.976	0.292	3.34247
0864	32	1.208	0.655	1.84427	1.526	1.001	1.52448	2.246	1.539	1.45939
0865	22	1.45	0.373	3.8874	1.406	0.455	3.09011	2.454	0.704	3.4858
0866	19	0.785	0.812	0.966749	1.167	1.185	0.98481	1.566	1.657	0.945081
0867	22	0.418	0.401	1.04239	0.715	0.753	0.949535	0.98	0.897	1.09253
0868	30	0.155	0.147	1.05442	0.343	0.346	0.991329	0.39	0.361	1.08033
0869	30	0.244	0.238	1.02521	0.382	0.402	0.950249	0.467	0.492	0.949187
0870	26	0.685	0.681	1.00587	0.523	0.551	0.949183	0.706	0.653	1.08116
0871	29	0.604	0.581	1.03959	0.399	0.462	0.863636	0.716	0.675	1.06074
0872	19	0.092	0.086	1.06977	0.128	0.14	0.914286	0.284	0.242	1.17355
0873	19	0.251	0.224	1.12054	0.406	0.399	1.01754	0.695	0.616	1.12825
0874	21	0.234	0.22	1.06364	0.418	0.43	0.972093	0.497	0.447	1.11186
0875	17	1.052	0.969	1.08566	1.517	1.509	1.0053	1.851	1.448	1.27831
0876	27	0.36	0.372	0.967742	0.829	0.693	1.19625	1.257	1.197	1.05013
0877	20	0.208	0.214	0.971963	0.423	0.402	1.05224	0.703	0.689	1.02032
0878	26	0.374	0.39	0.958974	0.636	0.601	1.05824	0.818	0.781	1.04738
0879	17	0.96	0.393	2.44275	0.846	0.291	2.90722	1.626	0.433	3.7552
0880	30	0.875	0.301	2.90698	1.065	0.442	2.4095	1.905	0.544	3.50184
0881	37	1.458	0.739	1.97294	1.241	0.667	1.86057	1.869	0.891	2.09764
0882	37	0.271	0.251	1.07968	0.298	0.226	1.31858	0.26	0.286	0.909091
0883	19	0.801	0.791	1.01264	0.595	0.488	1.21926	0.635	0.526	1.20722
0884	16	1.446	1.306	1.1072	0.357	0.275	1.29818	0.41	0.496	0.826613
0885	25	0.359	0.262	1.37023	0.227	0.254	0.893701	0.397	0.425	0.934118
0886	25	0.843	0.817	1.03182	0.261	0.265	0.984906	0.465	0.477	0.974843
0887	20	0.334	0.301	1.10963	0.471	0.485	0.971134	0.217	0.312	0.695513
0888	19	0.786	0.771	1.01946	0.398	0.421	0.945368	0.499	0.455	1.0967
0889	25	0.672	0.58	1.15862	0.601	0.535	1.12336	0.851	0.493	1.72617
0890	22	0.999	0.8	1.24875	1.078	0.854	1.2623	1.392	0.959	1.45151
0891	27	0.413	0.425	0.971765	0.467	0.508	0.919291	0.345	0.348	0.991379
0892	18	0.455	0.454	1.0022	0.432	0.477	0.90566	0.562	0.519	1.08285
0893	30	0.872	0.57	1.52982	0.875	0.573	1.52705	1.368	0.549	2.4918
0894	18	0.588	0.256	2.29688	0.691	0.361	1.91413	1.236	0.288	4.29167
0895	28	0.11	0.044	2.5	1.166	0.777	1.50064	1.598	0.85	1.88
0896	22	1.675	0.446	3.75561	1.223	0.633	1.93207	1.854	0.67	2.76716
0897	26	1.547	0.218	7.09633	0.726	0.23	3.15652	2.538	0.304	8.34868
0898	15	1.942	0.224	8.66964	1.327	0.291	4.56014	1.936	0.312	6.20513
0899	18	1.252	0.329	3.80547	1.038	0.656	1.58232	1.76	0.658	2.67477
0900	20	1.609	1.069	1.50514	1.488	1.273	1.16889	1.738	0.8	2.1725
0901	38	0.497	0.176	2.82386	1.362	0.799	1.70463	1.886	0.612	3.0817
0902	34	0.355	0.114	3.11404	0.727	0.245	2.96735	1.772	0.388	4.56701
0903	20	0.571	0.452	1.26327	1.201	0.584	2.05651	1.853	0.909	2.0385
0904	23	0.262	0.092	2.84783	0.829	0.361	2.2964	1.623	0.295	5.50169
0905	34	0.295	0.203	1.4532	0.507	0.225	2.25333	1.119	0.297	3.76768
0906	18	0.795	0.08	9.9375	1.491	0.222	6.71622	2.049	0.206	9.9466
0907	32	0.14	0.135	1.03704	0.347	0.38	0.913158	0.345	0.329	1.04863
0908	30	0.163	0.08	2.0375	0.426	0.243	1.75309	0.232	0.195	1.18974
0909	21	0.139	0.119	1.16807	0.483	0.498	0.96988	0.319	0.288	1.10764
0910	30	0.097	0.088	1.10227	0.242	0.214	1.13084	0.272	0.237	1.14768
0911	21	0.109	0.103	1.05825	0.295	0.322	0.916149	0.23	0.201	1.14428
0912	21	0.101	0.079	1.27848	0.187	0.188	0.994681	0.187	0.179	1.04469
0913	25	0.113	0.091	1.24176	0.329	0.326	1.0092	0.197	0.175	1.12571
0914	18	0.144	0.104	1.38462	0.299	0.266	1.12406	0.426	0.263	1.61977
0915	19	0.083	0.067	1.23881	0.245	0.249	0.983936	0.167	0.193	0.865285
0916	30	0.11	0.074	1.48649	0.227	0.265	0.856604	0.242	0.225	1.07556
0917	18	0.099	0.087	1.13793	0.282	0.26	1.08462	0.318	0.284	1.11972
0918	27	0.065	0.063	1.03175	0.286	0.314	0.910828	0.186	0.229	0.812227
0919	30	0.136	0.118	1.15254	0.312	0.285	1.09474	0.513	0.555	0.924324
0920	24	0.114	0.094	1.21277	0.379	0.366	1.03552	0.375	0.383	0.979112
0921	35	0.149	0.122	1.22131	0.405	0.424	0.955189	0.412	0.371	1.11051
0922	21	0.11	0.111	0.990991	0.325	0.333	0.975976	0.266	0.226	1.17699
0923	24	0.092	0.081	1.1358	0.232	0.251	0.924303	0.213	0.191	1.11518
0924	20	0.089	0.086	1.03488	0.212	0.192	1.10417	0.199	0.21	0.947619
0925	35	0.086	0.067	1.28358	0.278	0.271	1.02583	0.172	0.143	1.2028
0926	21	0.076	0.064	1.1875	0.32	0.34	0.941176	0.252	0.171	1.47368
0927	29	0.13	0.125	1.04	0.449	0.424	1.05896	0.415	0.361	1.14958
0928	26	0.132	0.136	0.970588	0.505	0.47	1.07447	0.382	0.564	0.677305
0929	30	0.072	0.069	1.04348	0.242	0.258	0.937984	0.193	0.264	0.731061
0930	21	0.084	0.076	1.10526	0.248	0.252	0.984127	0.265	0.331	0.800604
0931	20	0.151	0.156	0.967949	0.377	0.452	0.834071	0.363	0.331	1.09668
0932	19	0.132	0.121	1.09091	0.35	0.365	0.958904	0.301	0.345	0.872464
0933	22	0.087	0.07	1.24286	0.205	0.24	0.854167	0.281	0.22	1.27727
0934	29	0.077	0.072	1.06944	0.252	0.412	0.61165	0.239	0.197	1.2132
0935	29	0.087	0.083	1.04819	0.192	0.232	0.827586	0.171	0.146	1.17123
0936	21	0.12	0.083	1.44578	0.227	0.241	0.941909	0.189	0.157	1.20382
0937	16	0.1	0.448	0.223214	0.218	0.238	0.915966	0.259	0.16	1.61875
0938	33	0.162	0.177	0.915254	0.414	0.493	0.839757	0.456	0.352	1.29545
0939	18	0.134	0.077	1.74026	0.402	0.433	0.928406	0.317	0.184	1.72283
0940	21	0.08	0.08	1	0.311	0.372	0.836022	0.188	0.158	1.18987
0941	36	0.096	0.099	0.969697	0.2	0.27	0.740741	0.271	0.16	1.69375
0942	30	0.124	0.083	1.49398	0.315	0.315	1	0.393	0.195	2.01538
0943	24	0.091	0.081	1.12346	0.214	0.219	0.977169	0.339	0.302	1.12252
0944	30	0.08	0.069	1.15942	0.268	0.284	0.943662	0.347	0.306	1.13399
0945	33	0.123	0.087	1.41379	0.878	0.893	0.983203	0.338	0.346	0.976879
0946	22	0.126	0.117	1.07692	0.425	0.404	1.05198	0.227	0.178	1.27528
0947	21	0.083	0.077	1.07792	0.42	0.501	0.838323	0.166	0.16	1.0375
0948	29	0.078	0.071	1.09859	0.191	0.273	0.699634	0.169	0.172	0.982558
0949	29	0.088	0.092	0.956522	0.254	0.378	0.671958	0.212	0.167	1.26946
0950	30	0.102	0.093	1.09677	0.289	0.412	0.701456	0.202	0.17	1.18824
0951	34	0.176	0.179	0.98324	0.479	0.43	1.11395	0.503	0.488	1.03074
0952	25	0.086	0.077	1.11688	0.403	0.579	0.696028	0.173	0.155	1.11613
0953	22	0.125	0.109	1.14679	0.416	0.417	0.997602	0.249	0.211	1.18009
0954	37	0.059	0.054	1.09259	0.205	0.215	0.953488	0.097	0.096	1.01042
0955	32	0.165	0.164	1.0061	0.681	0.652	1.04448	0.479	0.459	1.04357
0956	27	0.376	0.38	0.989474	1.024	1.138	0.899824	1.048	1.075	0.974884
0957	23	0.226	0.228	0.991228	0.626	0.701	0.89301	0.581	0.537	1.08194
0958	30	0.098	0.096	1.02083	0.426	0.412	1.03398	0.304	0.253	1.20158
0959	26	0.333	0.374	0.890374	0.664	0.911	0.728869	0.649	0.686	0.946064
0960	21	0.46	0.488	0.942623	1.069	1.143	0.935258	1.147	0.982	1.16802
0961	29	0.336	0.398	0.844221	0.66	1.042	0.633397	0.917	0.903	1.0155
0962	28	0.311	0.341	0.912023	0.585	0.791	0.73957	0.624	0.654	0.954128
0963	18	0.204	0.181	1.12707	0.415	0.46	0.902174	0.513	0.382	1.34293
0964	16	0.133	0.141	0.943262	0.527	0.538	0.979554	0.454	0.508	0.893701
0965	35	0.333	0.326	1.02147	0.458	0.501	0.914172	0.486	0.436	1.11468
0966	36	0.174	0.177	0.983051	0.404	0.507	0.796844	0.371	0.298	1.24497
0967	17	0.257	0.234	1.09829	0.753	0.689	1.09289	0.694	0.675	1.02815
0968	30	0.217	0.227	0.955947	0.697	0.61	1.14262	0.638	0.533	1.197
0969	23	0.094	0.097	0.969072	0.272	0.231	1.17749	0.248	0.226	1.09735
0970	18	0.098	0.087	1.12644	0.244	0.195	1.25128	0.326	0.271	1.20295
0971	25	0.284	0.303	0.937294	0.892	0.661	1.34947	0.461	0.571	0.807356
0972	18	0.089	0.089	1	0.584	0.539	1.08349	0.283	0.279	1.01434
0973	29	0.083	0.074	1.12162	0.383	0.345	1.11014	0.233	0.287	0.811847
0974	26	0.2	0.225	0.888889	0.547	0.522	1.04789	0.479	0.346	1.38439
0975	25	0.083	0.073	1.13699	0.347	0.312	1.11218	0.37	0.492	0.752033
0976	21	0.464	0.466	0.995708	0.859	0.834	1.02998	0.87	0.564	1.54255
0977	23	0.131	0.152	0.861842	0.294	0.193	1.52332	0.414	0.355	1.1662
0978	22	0.277	0.274	1.01095	0.619	0.617	1.00324	0.664	0.658	1.00912
0979	17	0.282	0.284	0.992958	0.412	0.397	1.03778	0.846	0.782	1.08184
0980	19	0.225	0.213	1.05634	0.64	0.651	0.983103	0.892	0.829	1.076
0981	38	0.792	0.636	1.24528	1.732	1.054	1.64326	2.125	1.413	1.50389
0982	28	0.469	0.466	1.00644	0.882	0.868	1.01613	1.025	1.007	1.01787
0983	22	0.565	0.59	0.957627	1.106	1.058	1.04537	1.091	1.362	0.801028
0984	20	0.313	0.295	1.06102	0.66	0.546	1.20879	0.66	0.676	0.976331
0985	21	0.303	0.33	0.918182	0.578	0.543	1.06446	0.673	0.714	0.942577
0986	20	0.264	0.269	0.981413	0.471	0.431	1.09281	0.446	0.536	0.83209
0987	22	0.18	0.191	0.942408	0.471	0.513	0.918129	0.413	0.328	1.25915
0988	29	0.144	0.162	0.888889	0.298	0.3	0.993333	0.433	0.405	1.06914
0989	28	0.47	0.503	0.934394	0.799	0.815	0.980368	0.584	0.57	1.02456
0990	28	0.222	0.215	1.03256	0.509	0.457	1.11379	0.385	0.414	0.929952
0991	25	0.422	0.408	1.03431	0.852	0.995	0.856281	1.075	1.188	0.904882
0992	29	0.238	0.248	0.959677	0.495	0.53	0.933962	0.651	0.58	1.12241
0993	29	0.229	0.249	0.919679	0.517	0.502	1.02988	1.196	1.116	1.07168
0994	25	0.33	0.355	0.929577	0.722	0.735	0.982313	0.858	0.973	0.881809
0995	32	0.183	0.19	0.963158	0.483	0.441	1.09524	0.651	0.62	1.05
0996	18	0.262	0.249	1.05221	0.517	0.523	0.988528	0.823	0.84	0.979762
0997	25	0.156	0.155	1.00645	0.325	0.344	0.944767	0.422	0.469	0.899787
0998	26	0.102	0.08	1.275	0.247	0.232	1.06466	0.252	0.192	1.3125
0999	20	0.114	0.098	1.16327	0.252	0.236	1.0678	0.278	0.24	1.15833
1000	27	0.455	0.469	0.970149	1.034	1.051	0.983825	0.913	0.861	1.06039
