# Supplementary material for: Widespread human exposure to ledanteviruses in Uganda: A population study
Source: PLoS Negl Trop Dis. 2024 Jul 8;18(7):e0012297. doi: 10.1371/journal.pntd.0012297 (PMC11257405; doi:10.1371/journal.pntd.0012297)
Supplement: S8 Table — (CSV) [file pntd.0012297.s008.csv]

concentration	sample	protein	experiment	rep1	rep2	rep3
32	18	KCV	1	2595	7192	6633
128	18	KCV	1	85784	55201	61738
512	18	KCV	1	129519	128102	96853
2048	18	KCV	1	145471	119182	82137
8192	18	KCV	1	153893	146351	104639
32768	18	KCV	1	173569	148568	132471
131072	18	KCV	1	177628	164261	119704
524288	18	KCV	1	235776	207151	105096
32	18	VAPV	1	13432	25217	28333
128	18	VAPV	1	148970	242073	241009
512	18	VAPV	1	661695	577148	354892
2048	18	VAPV	1	361668	382371	226923
8192	18	VAPV	1	174272	135781	186035
32768	18	VAPV	1	155508	125743	152877
131072	18	VAPV	1	115676	165087	134948
524288	18	VAPV	1	131543	109107	94525
32	18	KEUR	1	20	26	20
128	18	KEUR	1	4577	5215	10410
512	18	KEUR	1	20614	36414	23507
2048	18	KEUR	1	61127	50061	45206
8192	18	KEUR	1	123639	143264	92450
32768	18	KEUR	1	155063	156927	141027
131072	18	KEUR	1	163636	184629	173731
524288	18	KEUR	1	165150	127015	135793
32	18	LDV	1	28	51	24
128	18	LDV	1	1443	937	1289
512	18	LDV	1	25932	29024	23986
2048	18	LDV	1	81675	73623	30594
8192	18	LDV	1	101532	105028	50115
32768	18	LDV	1	92790	70522	93912
131072	18	LDV	1	103462	100450	59010
524288	18	LDV	1	101838	95873	47447
32	18	VSV	1	7899	21092	24061
128	18	VSV	1	45571	79654	58490
512	18	VSV	1	78935	102644	83424
2048	18	VSV	1	72527	89267	72291
8192	18	VSV	1	94532	96227	95566
32768	18	VSV	1	96373	98795	91202
131072	18	VSV	1	70242	93510	90864
524288	18	VSV	1	77607	113246	90338
32	25	KCV	1	3463	11159	21531
128	25	KCV	1	107535	30572	47843
512	25	KCV	1	114960	55655	55874
2048	25	KCV	1	110699	54424	58208
8192	25	KCV	1	117236	63684	47921
32768	25	KCV	1	124972	73356	50732
131072	25	KCV	1	127552	96199	59471
524288	25	KCV	1	80525	77574	74401
32	25	VAPV	1	274690	327967	373873
128	25	VAPV	1	850145	1160000	1440000
512	25	VAPV	1	978948	1140000	1250000
2048	25	VAPV	1	788360	796163	702675
8192	25	VAPV	1	484986	413449	382344
32768	25	VAPV	1	163113	187442	177826
131072	25	VAPV	1	124241	144509	160045
524288	25	VAPV	1	146144	120920	130145
32	25	KEUR	1	12	17	927
128	25	KEUR	1	10560	16943	21161
512	25	KEUR	1	41268	46828	53305
2048	25	KEUR	1	75023	65009	62861
8192	25	KEUR	1	132041	163334	143740
32768	25	KEUR	1	171409	169764	154868
131072	25	KEUR	1	164442	169112	153857
524288	25	KEUR	1	142444	175555	234579
32	25	LDV	1	27	9	16
128	25	LDV	1	12	25	33
512	25	LDV	1	485	161	50
2048	25	LDV	1	20371	21461	25255
8192	25	LDV	1	67793	56038	75274
32768	25	LDV	1	65899	66267	72985
131072	25	LDV	1	55787	64785	78929
524288	25	LDV	1	75481	63438	67309
32	25	VSV	1	7935	10968	24365
128	25	VSV	1	78401	61429	67070
512	25	VSV	1	86581	90703	74973
2048	25	VSV	1	98018	88391	76487
8192	25	VSV	1	87955	74610	70808
32768	25	VSV	1	98476	91092	83030
131072	25	VSV	1	80707	75919	78339
524288	25	VSV	1	75884	79669	75430
32	71	LDV	2	185	104	125
128	71	LDV	2	164	129	133
512	71	LDV	2	35817	85441	75273
2048	71	LDV	2	2890684	2451417	2596077
8192	71	LDV	2	5168057	4846453	5192070
32768	71	LDV	2	6135671	6012472	5359298
131072	71	LDV	2	6035001	5924180	5475035
524288	71	LDV	2	6539421	6068208	6721452
32	71	KEUR	1	148	145	166
128	71	KEUR	1	244447	279117	257263
512	71	KEUR	1	1541097	1662758	1532765
2048	71	KEUR	1	4010929	3851671	4259179
8192	71	KEUR	1	5671078	5877053	5646280
32768	71	KEUR	1	6490627	6069262	6354909
131072	71	KEUR	1	6214776	6025726	6707748
524288	71	KEUR	1	5792000	7009852	6380721
32	71	KEUR	2	1328	159	4721
128	71	KEUR	2	247817	223537	326766
512	71	KEUR	2	1485138	1184070	1177879
2048	71	KEUR	2	3097919	3304577	2901648
8192	71	KEUR	2	5330897	5362185	4501040
32768	71	KEUR	2	6269175	6614900	5844556
131072	71	KEUR	2	5694476	5879927	5811960
524288	71	KEUR	2	5793676	5156262	5563454
32	71	LDV	1	118	114	117
128	71	LDV	1	124	133	101
512	71	LDV	1	172959	121883	181491
2048	71	LDV	1	4176573	3757862	5014327
8192	71	LDV	1	7691843	8194501	7848640
32768	71	LDV	1	8440880	7887800	7177034
131072	71	LDV	1	9248833	9242033	8583031
524288	71	LDV	1	10147025	10766539	8510440
32	71	VSV	1	1510798	1529349	1392541
128	71	VSV	1	6810625	6763049	6561909
512	71	VSV	1	9923748	10162556	9885527
2048	71	VSV	1	10279774	10271012	10107743
8192	71	VSV	1	10969054	11007260	10877671
32768	71	VSV	1	9235478	9811919	8720217
131072	71	VSV	1	10398514	11013042	10038038
524288	71	VSV	1	10586813	11153121	9893019
32	71	VSV	2	702379	608336	1217222
128	71	VSV	2	4560871	3782360	3993504
512	71	VSV	2	6670913	5794725	5754156
2048	71	VSV	2	7480824	5921497	5959766
8192	71	VSV	2	7367837	6023967	5476615
32768	71	VSV	2	7813106	6173634	5584271
131072	71	VSV	2	6476019	6588801	5614310
524288	71	VSV	2	6156145	6616398	6403182
32	72	LDV	2	87	103	95
128	72	LDV	2	148	159	8010
512	72	LDV	2	14976	63985	33887
2048	72	LDV	2	1405277	2370716	2217730
8192	72	LDV	2	4135150	4662532	4354910
32768	72	LDV	2	4038945	5456055	5339556
131072	72	LDV	2	5840417	5481741	4887741
524288	72	LDV	2	5867293	5985940	5194212
32	72	KEUR	1	153	241	108
128	72	KEUR	1	13124	5969	23501
512	72	KEUR	1	375897	296537	478161
2048	72	KEUR	1	2519136	2750375	2935696
8192	72	KEUR	1	5716202	5571376	6044073
32768	72	KEUR	1	7652067	6667428	7062681
131072	72	KEUR	1	7033663	7135677	6878170
524288	72	KEUR	1	6403695	6948723	7394472
32	72	KEUR	2	138	104	157
128	72	KEUR	2	19980	3413	315
512	72	KEUR	2	267326	301985	612146
2048	72	KEUR	2	2054984	2158112	2723726
8192	72	KEUR	2	4884740	4350346	4958497
32768	72	KEUR	2	5674209	5622488	5767029
131072	72	KEUR	2	5660463	5907249	5434437
524288	72	KEUR	2	5843494	5807752	5651905
32	72	LDV	1	133	119	170
128	72	LDV	1	92	110	127
512	72	LDV	1	67868	71251	41721
2048	72	LDV	1	3109287	2526301	2384930
8192	72	LDV	1	6642056	5918630	5046988
32768	72	LDV	1	8326986	7733839	6528844
131072	72	LDV	1	8503223	8310816	6278838
524288	72	LDV	1	8581833	7132980	6568709
32	72	VSV	1	1612002	1807078	1520229
128	72	VSV	1	5361748	5687144	5541599
512	72	VSV	1	9456573	9487552	9392863
2048	72	VSV	1	10679391	10205979	9064604
8192	72	VSV	1	11019406	11130457	9758340
32768	72	VSV	1	11310163	11787907	10667144
131072	72	VSV	1	11247325	11442216	11380451
524288	72	VSV	1	11705825	10860608	10505336
32	72	VSV	2	701376	1055537	1237565
128	72	VSV	2	2708691	3620326	4387504
512	72	VSV	2	5451489	5903984	5977345
2048	72	VSV	2	6012932	6723447	6602258
8192	72	VSV	2	5590507	5997968	7172704
32768	72	VSV	2	5780441	6287903	6977683
131072	72	VSV	2	6329531	6747844	6052777
524288	72	VSV	2	6878766	6151956	6219525
32	179	KEUR	1	285756	137934	302063
128	179	KEUR	1	1511042	1316860	1369862
512	179	KEUR	1	2564917	2192728	2137093
2048	179	KEUR	1	3326348	2761463	2886798
8192	179	KEUR	1	6207812	5000673	4954103
32768	179	KEUR	1	7590920	6309547	6300716
131072	179	KEUR	1	5245079	5167258	6272339
524288	179	KEUR	1	6565155	5884932	6191455
32	179	KEUR	2	103206	154134	170668
128	179	KEUR	2	1110472	1517067	1233526
512	179	KEUR	2	3439326	3570677	2623795
2048	179	KEUR	2	9223255	9702216	6603886
8192	179	KEUR	2	13116120	13101829	9220901
32768	179	KEUR	2	13439474	14899984	9862128
131072	179	KEUR	2	13637361	14035781	11732819
524288	179	KEUR	2	12419878	12803310	12583657
32	179	LDV	1	16321	30502	73613
128	179	LDV	1	1698828	1902283	2067244
512	179	LDV	1	6185112	6268982	6049993
2048	179	LDV	1	9030509	9139555	8682941
8192	179	LDV	1	9712330	9268973	8829596
32768	179	LDV	1	10464023	10388875	9880494
131072	179	LDV	1	9983411	9644426	9543427
524288	179	LDV	1	10910293	9062774	7689106
32	179	LDV	2	94413	131286	95233
128	179	LDV	2	3780399	3641819	3706106
512	179	LDV	2	9665164	10119565	7820725
2048	179	LDV	2	13141402	13639320	8350180
8192	179	LDV	2	12298235	13755919	8238143
32768	179	LDV	2	13830287	15326650	10171649
131072	179	LDV	2	13713248	13648983	10112575
524288	179	LDV	2	15075046	13729490	11461911
32	179	VSV	2	4597655	4673263	4469144
128	179	VSV	2	10788319	9909378	8612760
512	179	VSV	2	12934919	11972857	8123417
2048	179	VSV	2	14028221	12215172	8692569
8192	179	VSV	2	13272094	13065062	7833317
32768	179	VSV	2	13541356	12429188	7934812
131072	179	VSV	2	13480830	12838162	8886746
524288	179	VSV	2	12493160	13437598	10129471
32	188	KEUR	1	665864	557817	657949
128	188	KEUR	1	1549892	2041904	2149547
512	188	KEUR	1	2256394	2447173	2854148
2048	188	KEUR	1	3078807	2982002	3406993
8192	188	KEUR	1	4556486	4276303	5111422
32768	188	KEUR	1	5197253	5646846	6311524
131072	188	KEUR	1	5689402	6006798	5702053
524288	188	KEUR	1	6193200	5471466	6355537
32	188	KEUR	2	448827	461825	369606
128	188	KEUR	2	2114936	2099352	2122898
512	188	KEUR	2	3896445	3813528	3437049
2048	188	KEUR	2	7176455	8281640	6668005
8192	188	KEUR	2	11586665	10304247	9799398
32768	188	KEUR	2	13171766	11628187	9591240
131072	188	KEUR	2	13846860	13119484	12313310
524288	188	KEUR	2	13252906	12064299	11213904
32	188	LDV	1	1280947	1912450	2204763
128	188	LDV	1	6182407	6169763	7065404
512	188	LDV	1	7142188	8200916	7694662
2048	188	LDV	1	7472630	7441445	7190973
8192	188	LDV	1	6774567	7539325	8381197
32768	188	LDV	1	8746250	7888330	9124665
131072	188	LDV	1	8729106	8133287	9234178
524288	188	LDV	1	10543537	8076258	8947548
32	188	LDV	2	2287439	1975123	2112173
128	188	LDV	2	9181870	8161370	8022588
512	188	LDV	2	11577763	11853725	11285888
2048	188	LDV	2	12650167	10896144	10215786
8192	188	LDV	2	11292815	10945495	9691377
32768	188	LDV	2	13022141	11497833	11154401
131072	188	LDV	2	12618416	10937514	10806212
524288	188	LDV	2	11977345	12940468	11249572
32	188	VSV	2	3308561	2868809	2728907
128	188	VSV	2	8274713	7746736	7963650
512	188	VSV	2	11440581	9722395	8267423
2048	188	VSV	2	11507685	9213479	9416471
8192	188	VSV	2	12037378	10499380	10297416
32768	188	VSV	2	11441473	8815259	8862897
131072	188	VSV	2	12624372	9017813	8528672
524288	188	VSV	2	12257869	11192548	9571310
32	192	KEUR	1	123227	196349	288143
128	192	KEUR	1	1215654	1377270	1805905
512	192	KEUR	1	1859915	2391927	2317275
2048	192	KEUR	1	2616657	3374580	3081046
8192	192	KEUR	1	4811452	5504137	5097301
32768	192	KEUR	1	4730981	7409962	5118993
131072	192	KEUR	1	5888447	7008475	7295960
524288	192	KEUR	1	6404846	6793059	5562823
32	192	KEUR	2	199873	169005	87167
128	192	KEUR	2	1665639	1422989	1550711
512	192	KEUR	2	2769865	3034753	2853861
2048	192	KEUR	2	6680691	5649303	6011148
8192	192	KEUR	2	8758122	8952520	9085914
32768	192	KEUR	2	10535342	9449083	10211866
131072	192	KEUR	2	10400074	11354814	10778796
524288	192	KEUR	2	11142447	10922389	10108690
32	192	LDV	1	489718	577121	1119857
128	192	LDV	1	4838048	5158318	7579658
512	192	LDV	1	7650101	7226530	8961362
2048	192	LDV	1	7945335	8261814	9644086
8192	192	LDV	1	7806359	7841644	10111653
32768	192	LDV	1	7591958	9172217	9254667
131072	192	LDV	1	8564145	8960468	9047417
524288	192	LDV	1	9438429	8427810	10247564
32	192	LDV	2	1272434	985095	1149945
128	192	LDV	2	6382253	5420874	5834042
512	192	LDV	2	10383786	8822737	10753304
2048	192	LDV	2	10460669	9743585	11225642
8192	192	LDV	2	10640887	9068869	10887136
32768	192	LDV	2	10471112	10652604	10285597
131072	192	LDV	2	12393266	11310566	10006576
524288	192	LDV	2	12066327	10439838	12022817
32	192	VSV	2	2726698	2953617	2538051
128	192	VSV	2	8628968	7468719	6605267
512	192	VSV	2	9323563	10573212	9331444
2048	192	VSV	2	10960027	10755007	11121162
8192	192	VSV	2	10809613	11001105	11021473
32768	192	VSV	2	10938441	10451124	10028342
131072	192	VSV	2	11247975	11304271	10985332
524288	192	VSV	2	10771081	11157170	11073806
32	197	LDV	2	1347275	1449119	1397102
128	197	LDV	2	3431066	3468107	3786612
512	197	LDV	2	4742373	4670615	5620024
2048	197	LDV	2	4973546	4680222	5409598
8192	197	LDV	2	4977306	5165395	4853162
32768	197	LDV	2	4061096	4046662	5563200
131072	197	LDV	2	4750166	4382660	4871032
524288	197	LDV	2	5189695	5001501	5842242
32	197	KEUR	1	16712	469	18932
128	197	KEUR	1	391321	586958	574806
512	197	KEUR	1	1868059	1715578	1784194
2048	197	KEUR	1	4216438	4161632	4609311
8192	197	KEUR	1	6323849	6109099	7028205
32768	197	KEUR	1	6993077	7674286	7710940
131072	197	KEUR	1	7204282	7509289	7890925
524288	197	KEUR	1	6927689	7083916	7771915
32	197	KEUR	2	20933	41110	121102
128	197	KEUR	2	396225	541325	679098
512	197	KEUR	2	995045	1190907	1610628
2048	197	KEUR	2	2919315	3603000	3346468
8192	197	KEUR	2	4683927	5476995	5675588
32768	197	KEUR	2	4174631	6974946	6116823
131072	197	KEUR	2	5504792	6279485	6342060
524288	197	KEUR	2	5690753	6557310	6420088
32	197	LDV	1	1164793	1246417	1125461
128	197	LDV	1	4268377	3324410	3543439
512	197	LDV	1	5913738	5303940	5526326
2048	197	LDV	1	6645755	5757091	5820001
8192	197	LDV	1	6160094	5420283	5683685
32768	197	LDV	1	5920809	5659592	5576698
131072	197	LDV	1	6433286	5648160	6287817
524288	197	LDV	1	5914747	6111885	6259472
32	197	VSV	1	2987282	3480723	2840156
128	197	VSV	1	6881136	6400949	5675162
512	197	VSV	1	8927287	9323627	8657289
2048	197	VSV	1	9762735	9074894	9777621
8192	197	VSV	1	10856293	10234564	10776441
32768	197	VSV	1	10521693	11520881	10342097
131072	197	VSV	1	11582144	10617609	11432756
524288	197	VSV	1	11108347	10152181	10220190
32	197	VSV	2	1586743	2849961	2525628
128	197	VSV	2	4085932	4583539	4372548
512	197	VSV	2	5602229	5524277	5349108
2048	197	VSV	2	5864485	5803019	6019212
8192	197	VSV	2	5708412	6510891	5720410
32768	197	VSV	2	5254199	6408912	5877555
131072	197	VSV	2	5904888	6298518	4980010
524288	197	VSV	2	6513222	6333680	5470808
32	224	KEUR	1	400672	305121	272889
128	224	KEUR	1	1045691	962921	1034062
512	224	KEUR	1	2218031	1982436	1999332
2048	224	KEUR	1	4446881	4440573	4616317
8192	224	KEUR	1	6412053	5809792	5635996
32768	224	KEUR	1	6848038	6950426	6441180
131072	224	KEUR	1	5859810	6573418	6133337
524288	224	KEUR	1	5703669	6257864	5814714
32	224	LDV	1	2336985	2498900	2391847
128	224	LDV	1	5907093	5707862	5813289
512	224	LDV	1	8067714	7554025	7501351
2048	224	LDV	1	8773808	8622220	7711310
8192	224	LDV	1	8098904	7489727	7775378
32768	224	LDV	1	7465941	8169796	8031799
131072	224	LDV	1	7716483	7945303	8102557
524288	224	LDV	1	7752955	7400636	8054971
32	224	LDV	2	2173103	3356063	2458856
128	224	LDV	2	4572855	5801089	4817316
512	224	LDV	2	6228013	6916764	6000789
2048	224	LDV	2	6445807	6137183	4277247
8192	224	LDV	2	6490473	5273206	5270618
32768	224	LDV	2	6881321	7041814	4831396
131072	224	LDV	2	6885187	6686019	5513852
524288	224	LDV	2	6292937	6868071	6081811
32	224	VSV	1	6794556	10087819	6980823
128	224	VSV	1	11633449	10098502	10408342
512	224	VSV	1	13813081	12466266	10879188
2048	224	VSV	1	12100222	10447711	11569419
8192	224	VSV	1	12491594	11970974	12047745
32768	224	VSV	1	11586536	12189853	10894723
131072	224	VSV	1	11970772	12137404	11762279
524288	224	VSV	1	12003316	12506462	11627163
32	224	VSV	2	3107791	3838408	5460278
128	224	VSV	2	5470889	6227546	6584664
512	224	VSV	2	7027137	6474439	6969280
2048	224	VSV	2	7338460	7166805	6935517
8192	224	VSV	2	6488624	6594112	7001975
32768	224	VSV	2	7183836	7876337	6801084
131072	224	VSV	2	7947531	7495990	6434538
524288	224	VSV	2	8043351	6830714	6234956
32	224	KEUR	2	144891	388888	454426
128	224	KEUR	2	1243936	1479085	1064463
512	224	KEUR	2	2727172	2826172	2207184
2048	224	KEUR	2	7613410	6903510	5274845
8192	224	KEUR	2	11819600	8752740	8501316
32768	224	KEUR	2	13764464	8500238	7893680
131072	224	KEUR	2	12646541	9460849	8594197
524288	224	KEUR	2	12416333	10381489	7553005
32	369	KEUR	1	2310	14054	66841
128	369	KEUR	1	476136	556437	587637
512	369	KEUR	1	1911604	1318705	1382611
2048	369	KEUR	1	2823388	2845899	2786145
8192	369	KEUR	1	4687032	4209670	3990363
32768	369	KEUR	1	7474542	5468390	5495991
131072	369	KEUR	1	7487157	6774830	6344013
524288	369	KEUR	1	7887138	7658996	5989200
32	369	KEUR	2	23349	13276	6570
128	369	KEUR	2	495255	558381	548488
512	369	KEUR	2	2522882	2656265	2541512
2048	369	KEUR	2	8489610	8318446	7270536
8192	369	KEUR	2	11816054	10975248	10898020
32768	369	KEUR	2	12740220	11631634	11564344
131072	369	KEUR	2	12944728	13257330	13089174
524288	369	KEUR	2	12416493	13622669	12956315
32	369	LDV	1	89	81	74
128	369	LDV	1	4480	8298	20958
512	369	LDV	1	1390065	1717944	1761968
2048	369	LDV	1	5883724	6140591	5568092
8192	369	LDV	1	9305095	8251142	7570265
32768	369	LDV	1	10788019	7721389	8732143
131072	369	LDV	1	9110514	10001072	9640711
524288	369	LDV	1	9996523	8709550	8527969
32	369	LDV	2	137	146	114
128	369	LDV	2	247632	268182	191342
512	369	LDV	2	5889923	5427979	4247442
2048	369	LDV	2	10271190	9224658	8177794
8192	369	LDV	2	11235683	9920666	8307678
32768	369	LDV	2	11604725	10098264	9763172
131072	369	LDV	2	11401819	9621383	9888563
524288	369	LDV	2	10760405	11540177	11150486
32	369	VSV	2	3087545	3648608	3508163
128	369	VSV	2	8822933	7786066	8617782
512	369	VSV	2	11731060	10598795	11313054
2048	369	VSV	2	13022723	10023916	11285459
8192	369	VSV	2	12276838	9984987	10692786
32768	369	VSV	2	11812334	10932217	11034344
131072	369	VSV	2	11637324	10993740	11852994
524288	369	VSV	2	12709936	10837964	11362470
32	370	KEUR	1	84	113	92
128	370	KEUR	1	46664	80666	99342
512	370	KEUR	1	786073	879808	1191339
2048	370	KEUR	1	1924882	2081557	2123172
8192	370	KEUR	1	3441432	3679725	3865066
32768	370	KEUR	1	5438753	6047934	5401263
131072	370	KEUR	1	5461662	6492432	6186550
524288	370	KEUR	1	7191005	6478164	5998107
32	370	KEUR	2	21416	128	131
128	370	KEUR	2	301229	300348	193952
512	370	KEUR	2	1745146	2133559	1496391
2048	370	KEUR	2	6529514	6277572	4602274
8192	370	KEUR	2	9729093	10257785	7611027
32768	370	KEUR	2	11029422	11016028	7703719
131072	370	KEUR	2	12426529	11870160	9728298
524288	370	KEUR	2	10704245	11744517	10608830
32	370	LDV	1	92	75	69
128	370	LDV	1	112	96	176
512	370	LDV	1	1524	28139	32638
2048	370	LDV	1	2513954	2526873	2166452
8192	370	LDV	1	6887357	6477689	5524385
32768	370	LDV	1	7684215	7372765	7152438
131072	370	LDV	1	8673614	9026381	7444151
524288	370	LDV	1	9028100	9135264	7237274
32	370	LDV	2	106	78	103
128	370	LDV	2	35856	270	272
512	370	LDV	2	1138797	908873	955151
2048	370	LDV	2	5686046	5577290	5525854
8192	370	LDV	2	7758678	6963399	6834532
32768	370	LDV	2	8972156	8291597	8882276
131072	370	LDV	2	10607665	8357499	8355955
524288	370	LDV	2	10779751	10273241	10151503
32	370	VSV	2	3286681	2915405	3131528
128	370	VSV	2	6405907	6273077	5908616
512	370	VSV	2	8587964	8727303	9046497
2048	370	VSV	2	9830365	10504341	9203823
8192	370	VSV	2	10342295	10429942	9788435
32768	370	VSV	2	10652740	10098849	9959478
131072	370	VSV	2	11858318	12354114	11679908
524288	370	VSV	2	11886050	12100785	10635896
32	374	KEUR	1	117044	136433	141906
128	374	KEUR	1	1467070	1279361	1778212
512	374	KEUR	1	2604996	2348464	3097071
2048	374	KEUR	1	2942940	3461265	4575297
8192	374	KEUR	1	5064110	4781301	6804040
32768	374	KEUR	1	6472153	6499088	7280747
131072	374	KEUR	1	6690335	6931756	7517202
524288	374	KEUR	1	7561594	7534381	8486439
32	374	KEUR	2	197310	25713	42478
128	374	KEUR	2	1460324	1044103	1486489
512	374	KEUR	2	2631098	2438000	2673746
2048	374	KEUR	2	6050455	5287428	6712568
8192	374	KEUR	2	8295392	8765526	9645508
32768	374	KEUR	2	8960078	8137007	9083414
131072	374	KEUR	2	10461074	9146647	9959783
524288	374	KEUR	2	10048880	10583900	9356912
32	374	LDV	1	425707	503697	565889
128	374	LDV	1	3233825	3903460	5135337
512	374	LDV	1	7010115	6955715	7337142
2048	374	LDV	1	7050257	7252228	8917173
8192	374	LDV	1	7976156	7073414	8451755
32768	374	LDV	1	8553709	7046254	8854066
131072	374	LDV	1	8352432	7604687	9171085
524288	374	LDV	1	7138846	8173058	10039634
32	374	LDV	2	735222	635445	465301
128	374	LDV	2	4267329	3359977	2901437
512	374	LDV	2	8199559	6316820	5282529
2048	374	LDV	2	9956372	7234941	6619187
8192	374	LDV	2	9241377	7286681	7318604
32768	374	LDV	2	10119687	7647263	7414654
131072	374	LDV	2	9663660	7479036	7643430
524288	374	LDV	2	9623807	8165282	7545397
32	374	VSV	2	2793313	2859052	2810013
128	374	VSV	2	6184764	6289744	5980432
512	374	VSV	2	9000880	8276606	8593280
2048	374	VSV	2	9449572	9159988	10298606
8192	374	VSV	2	9445473	9387220	10058845
32768	374	VSV	2	9321768	9613103	9954655
131072	374	VSV	2	10023277	9602840	10412467
524288	374	VSV	2	10705446	10096876	10323949
32	377	KEUR	1	316682	220846	396730
128	377	KEUR	1	1370852	1809810	1707285
512	377	KEUR	1	2678739	2885857	2868802
2048	377	KEUR	1	4860877	4920478	3252960
8192	377	KEUR	1	8337239	8334017	5546533
32768	377	KEUR	1	10122294	8713020	6019173
131072	377	KEUR	1	10281359	8004421	6357276
524288	377	KEUR	1	9665376	8456073	7318060
32	377	KEUR	2	162645	148602	170484
128	377	KEUR	2	1286894	922535	908951
512	377	KEUR	2	3688438	2820972	2389746
2048	377	KEUR	2	9566669	7155712	5718773
8192	377	KEUR	2	11035783	9405765	7378584
32768	377	KEUR	2	11300836	9674476	7301913
131072	377	KEUR	2	10954781	9369774	8054710
524288	377	KEUR	2	9669988	11038915	8718838
32	377	LDV	1	1743301	1871954	1612264
128	377	LDV	1	8221669	7247166	9709993
512	377	LDV	1	13594477	12796786	12345161
2048	377	LDV	1	15040371	11832545	11837817
8192	377	LDV	1	13335120	12340619	12338496
32768	377	LDV	1	12336606	11773355	11265457
131072	377	LDV	1	11743330	13484804	12073625
524288	377	LDV	1	12178696	12067875	10907479
32	377	LDV	2	1550094	1290341	1431360
128	377	LDV	2	6739117	6044405	5768912
512	377	LDV	2	10812987	9027236	9538008
2048	377	LDV	2	11557246	8905111	9160278
8192	377	LDV	2	12428980	8721142	9532097
32768	377	LDV	2	11810966	9329433	10361144
131072	377	LDV	2	12192355	9333120	9038171
524288	377	LDV	2	11426753	11903475	10504123
32	377	VSV	2	6296013	6289695	6095911
128	377	VSV	2	13958461	11980108	12202478
512	377	VSV	2	17980372	16937730	15446664
2048	377	VSV	2	19444860	17211176	16793906
8192	377	VSV	2	17958500	14750804	14194423
32768	377	VSV	2	17088972	15359772	13658143
131072	377	VSV	2	16304075	15994042	15955400
524288	377	VSV	2	16580789	15484412	16122554
32	381	KEUR	1	15409	68973	29025
128	381	KEUR	1	1026720	1357030	1172289
512	381	KEUR	1	2133710	2489906	2163657
2048	381	KEUR	1	3251295	3595411	3189533
8192	381	KEUR	1	6085658	5871094	5332034
32768	381	KEUR	1	6383712	6967202	5799365
131072	381	KEUR	1	8063673	7985157	8036262
524288	381	KEUR	1	7626280	8885550	6970250
32	381	KEUR	2	29942	44933	91154
128	381	KEUR	2	935657	937799	843940
512	381	KEUR	2	2244237	2267351	2349717
2048	381	KEUR	2	6475014	6796875	5688794
8192	381	KEUR	2	7835718	8691499	7231163
32768	381	KEUR	2	8619230	8972746	7555459
131072	381	KEUR	2	8860203	9359414	8124505
524288	381	KEUR	2	9488124	10335760	9152314
32	381	LDV	1	206	18086	188
128	381	LDV	1	268653	582400	710632
512	381	LDV	1	5784633	5490128	5241208
2048	381	LDV	1	9179264	8730977	9025520
8192	381	LDV	1	10126705	10349129	9954781
32768	381	LDV	1	11412912	10744113	10599983
131072	381	LDV	1	11160211	13301825	12427026
524288	381	LDV	1	11494057	10187804	10029619
32	381	LDV	2	296	25349	2458
128	381	LDV	2	1186917	1275101	1296543
512	381	LDV	2	6508190	5598846	6003986
2048	381	LDV	2	8214677	7739415	8012968
8192	381	LDV	2	9501555	7955263	8644853
32768	381	LDV	2	10333513	8026790	8024838
131072	381	LDV	2	8903503	8822055	9186480
524288	381	LDV	2	9663515	10302813	10153574
32	381	VSV	2	3865787	4160197	3717959
128	381	VSV	2	9880432	9973338	10196428
512	381	VSV	2	13516518	13901774	12687301
2048	381	VSV	2	13179140	13434773	14122886
8192	381	VSV	2	13683531	15097374	13788684
32768	381	VSV	2	13375500	14613601	13321667
131072	381	VSV	2	14404558	13678359	14157294
524288	381	VSV	2	15106026	14084799	15005540
32	401	KCV	1	26219	22877	29833
128	401	KCV	1	216060	214215	79371
512	401	KCV	1	345985	300967	102369
2048	401	KCV	1	421344	284593	107505
8192	401	KCV	1	484340	394015	108684
32768	401	KCV	1	598317	373493	164638
131072	401	KCV	1	573149	375479	157667
524288	401	KCV	1	634790	360080	153344
32	401	KCV	2	177455	183024	308874
128	401	KCV	2	1050000	1250000	1320000
512	401	KCV	2	1790000	1920000	2120000
2048	401	KCV	2	2300000	2390000	1590000
8192	401	KCV	2	2510000	2420000	2690000
32768	401	KCV	2	2930000	3040000	2710000
131072	401	KCV	2	2640000	2810000	2810000
524288	401	KCV	2	2160000	2260000	2610000
32	401	KEUR	1	1044	15	1943
128	401	KEUR	1	64078	53553	62497
512	401	KEUR	1	195369	171934	188562
2048	401	KEUR	1	463593	449534	355523
8192	401	KEUR	1	667600	551562	522111
32768	401	KEUR	1	775277	676595	603311
131072	401	KEUR	1	849806	760792	738551
524288	401	KEUR	1	716750	759374	775812
32	401	KEUR	2	15204	15209	36507
128	401	KEUR	2	537379	666418	581671
512	401	KEUR	2	1320000	1500000	1520000
2048	401	KEUR	2	2520000	2700000	2450000
8192	401	KEUR	2	3230000	3660000	3690000
32768	401	KEUR	2	4030000	4280000	4220000
131072	401	KEUR	2	3920000	4610000	4220000
524288	401	KEUR	2	3590000	3650000	3410000
32	401	LDV	1	23719	30724	27723
128	401	LDV	1	335489	357915	341417
512	401	LDV	1	761291	711305	688418
2048	401	LDV	1	882753	866308	875567
8192	401	LDV	1	910939	895981	824142
32768	401	LDV	1	925877	927074	881333
131072	401	LDV	1	926197	883453	911798
524288	401	LDV	1	866433	961378	906609
32	401	LDV	2	316461	463327	830557
128	401	LDV	2	3210000	2880000	3030000
512	401	LDV	2	5240000	4490000	5140000
2048	401	LDV	2	5910000	4500000	5620000
8192	401	LDV	2	6420000	4510000	4170000
32768	401	LDV	2	5600000	4610000	5730000
131072	401	LDV	2	6120000	4740000	6280000
524288	401	LDV	2	5760000	4970000	6180000
32	401	VAPV	1	16231	18792	17336
128	401	VAPV	1	247342	201768	250006
512	401	VAPV	1	568883	561210	533484
2048	401	VAPV	1	792021	708635	662301
8192	401	VAPV	1	791903	719562	722535
32768	401	VAPV	1	855737	768449	798614
131072	401	VAPV	1	790543	792281	824980
524288	401	VAPV	1	753179	803756	756090
32	401	VAPV	2	277921	316495	388188
128	401	VAPV	2	3120000	2580000	3130000
512	401	VAPV	2	4660000	4790000	4940000
2048	401	VAPV	2	6250000	5420000	5880000
8192	401	VAPV	2	5580000	5690000	5260000
32768	401	VAPV	2	5650000	6410000	6730000
131072	401	VAPV	2	6370000	6130000	5510000
524288	401	VAPV	2	5430000	4530000	5190000
32	401	VSV	1	67565	62999	89025
128	401	VSV	1	378093	386567	365326
512	401	VSV	1	826020	869779	843277
2048	401	VSV	1	1070000	963566	912735
8192	401	VSV	1	1200000	1070000	962057
32768	401	VSV	1	1140000	1120000	1030000
131072	401	VSV	1	1200000	1210000	1210000
524288	401	VSV	1	1160000	1130000	1070000
32	401	VSV	2	756032	1220000	1270000
128	401	VSV	2	5050000	4970000	5000000
512	401	VSV	2	7550000	8290000	8410000
2048	401	VSV	2	8920000	9300000	8320000
8192	401	VSV	2	8570000	9720000	7610000
32768	401	VSV	2	8490000	9220000	6660000
131072	401	VSV	2	8480000	9200000	7570000
524288	401	VSV	2	7910000	7820000	7780000
32	413	KCV	1	60777	45914	47642
128	413	KCV	1	241553	200402	199867
512	413	KCV	1	358658	303223	238255
2048	413	KCV	1	416236	310641	253006
8192	413	KCV	1	485572	322010	291125
32768	413	KCV	1	574325	381778	309168
131072	413	KCV	1	595075	369799	328892
524288	413	KCV	1	553020	474531	486010
32	413	KCV	2	526172	497082	469134
128	413	KCV	2	1890000	1990000	2060000
512	413	KCV	2	2700000	2890000	2200000
2048	413	KCV	2	2780000	3210000	3190000
8192	413	KCV	2	3110000	3360000	3620000
32768	413	KCV	2	3010000	3440000	3160000
131072	413	KCV	2	2900000	3230000	2840000
524288	413	KCV	2	2970000	3190000	2690000
32	413	KEUR	1	26	17	21
128	413	KEUR	1	123	20	11
512	413	KEUR	1	46195	42711	28306
2048	413	KEUR	1	229927	213634	162660
8192	413	KEUR	1	527855	496482	437613
32768	413	KEUR	1	622017	656491	546351
131072	413	KEUR	1	767842	869771	719107
524288	413	KEUR	1	795463	802078	792087
32	413	KEUR	2	18	30	41
128	413	KEUR	2	48	57	2890
512	413	KEUR	2	338540	451911	339220
2048	413	KEUR	2	1470000	1490000	1510000
8192	413	KEUR	2	2800000	3160000	3480000
32768	413	KEUR	2	4050000	3940000	4170000
131072	413	KEUR	2	3560000	3850000	4380000
524288	413	KEUR	2	3280000	4070000	3810000
32	413	LDV	1	30	25	13
128	413	LDV	1	44	671	2813
512	413	LDV	1	105886	114662	101393
2048	413	LDV	1	561627	588109	490782
8192	413	LDV	1	793618	716941	710547
32768	413	LDV	1	856992	727684	705345
131072	413	LDV	1	933871	799099	847059
524288	413	LDV	1	895765	813841	791144
32	413	LDV	2	16	15	13
128	413	LDV	2	73	59	60
512	413	LDV	2	560841	511774	635003
2048	413	LDV	2	2940000	3000000	3550000
8192	413	LDV	2	4150000	3860000	4860000
32768	413	LDV	2	4620000	4210000	5000000
131072	413	LDV	2	4480000	4710000	5570000
524288	413	LDV	2	5090000	5020000	4990000
32	413	VAPV	1	3032	7140	5648
128	413	VAPV	1	273453	277960	303840
512	413	VAPV	1	1340000	1320000	1500000
2048	413	VAPV	1	1660000	1530000	1570000
8192	413	VAPV	1	1030000	1060000	1060000
32768	413	VAPV	1	802011	751361	841929
131072	413	VAPV	1	882749	849404	829451
524288	413	VAPV	1	727477	741433	681934
32	413	VAPV	2	27428	42528	135376
128	413	VAPV	2	1520000	1890000	1360000
512	413	VAPV	2	6780000	7620000	6740000
2048	413	VAPV	2	7420000	6830000	5890000
8192	413	VAPV	2	5630000	5960000	5490000
32768	413	VAPV	2	6230000	6840000	6380000
131072	413	VAPV	2	5750000	6450000	4090000
524288	413	VAPV	2	5700000	5500000	4940000
32	413	VSV	1	196198	217269	231720
128	413	VSV	1	867167	883333	885113
512	413	VSV	1	1060000	1040000	991487
2048	413	VSV	1	1090000	1030000	1030000
8192	413	VSV	1	998693	975826	1020000
32768	413	VSV	1	1130000	1070000	1060000
131072	413	VSV	1	1170000	1110000	1160000
524288	413	VSV	1	1160000	1180000	1100000
32	413	VSV	2	2220000	3350000	3990000
128	413	VSV	2	7010000	8820000	8980000
512	413	VSV	2	6930000	8810000	10500000
2048	413	VSV	2	8580000	8860000	9460000
8192	413	VSV	2	8820000	8240000	8170000
32768	413	VSV	2	8160000	9380000	8920000
131072	413	VSV	2	8570000	8580000	9110000
524288	413	VSV	2	8300000	7930000	8330000
32	429	KCV	1	21733	10096	12380
128	429	KCV	1	108456	89804	120933
512	429	KCV	1	202484	193508	196695
2048	429	KCV	1	244156	236085	325197
8192	429	KCV	1	316321	282610	399777
32768	429	KCV	1	290465	362206	532861
131072	429	KCV	1	404153	416823	525957
524288	429	KCV	1	499294	518819	479969
32	429	KCV	2	245560	237386	379368
128	429	KCV	2	987758	1490000	1490000
512	429	KCV	2	2400000	2440000	2030000
2048	429	KCV	2	2430000	3090000	2710000
8192	429	KCV	2	3010000	3470000	3250000
32768	429	KCV	2	3510000	3560000	3610000
131072	429	KCV	2	3450000	3790000	3120000
524288	429	KCV	2	2890000	3490000	3080000
32	429	KEUR	1	13	13	14
128	429	KEUR	1	1650	3926	1417
512	429	KEUR	1	60677	61035	75381
2048	429	KEUR	1	223140	213482	266624
8192	429	KEUR	1	434891	480819	572580
32768	429	KEUR	1	580283	617448	643710
131072	429	KEUR	1	853661	713974	773460
524288	429	KEUR	1	779966	781870	763277
32	429	KEUR	2	22	25	36
128	429	KEUR	2	16469	36766	23095
512	429	KEUR	2	473790	632246	520819
2048	429	KEUR	2	1790000	2020000	1720000
8192	429	KEUR	2	3350000	3660000	2990000
32768	429	KEUR	2	3930000	3870000	3180000
131072	429	KEUR	2	3460000	4270000	4920000
524288	429	KEUR	2	3670000	3670000	3650000
32	429	LDV	1	36	18	20
128	429	LDV	1	11	12	14
512	429	LDV	1	1124	4721	38
2048	429	LDV	1	195320	159883	174378
8192	429	LDV	1	610599	435236	551554
32768	429	LDV	1	786042	697921	707609
131072	429	LDV	1	771771	721583	836410
524288	429	LDV	1	887145	773998	799925
32	429	LDV	2	19	30	29
128	429	LDV	2	147	106	66
512	429	LDV	2	1113	10592	21758
2048	429	LDV	2	1100000	1120000	1470000
8192	429	LDV	2	3440000	3540000	3360000
32768	429	LDV	2	4460000	4740000	4540000
131072	429	LDV	2	4610000	5320000	4790000
524288	429	LDV	2	4600000	5010000	5020000
32	429	VAPV	1	50	2421	978
128	429	VAPV	1	53133	51708	52840
512	429	VAPV	1	295928	295271	297758
2048	429	VAPV	1	622512	595050	539985
8192	429	VAPV	1	677439	660208	745283
32768	429	VAPV	1	712309	659355	800346
131072	429	VAPV	1	746255	670415	675788
524288	429	VAPV	1	681229	727748	587237
32	429	VAPV	2	32894	17993	13043
128	429	VAPV	2	1400000	1010000	1100000
512	429	VAPV	2	4900000	3430000	3920000
2048	429	VAPV	2	6400000	5190000	5910000
8192	429	VAPV	2	7430000	5550000	5720000
32768	429	VAPV	2	6270000	5950000	5320000
131072	429	VAPV	2	6000000	5480000	4780000
524288	429	VAPV	2	5460000	5250000	4650000
32	429	VSV	1	109081	114487	113681
128	429	VSV	1	347180	344642	328283
512	429	VSV	1	661926	810092	715074
2048	429	VSV	1	922064	1030000	1020000
8192	429	VSV	1	918082	1140000	1090000
32768	429	VSV	1	1040000	1170000	1170000
131072	429	VSV	1	1140000	1190000	1210000
524288	429	VSV	1	1090000	1230000	1160000
32	429	VSV	2	1420000	1860000	1530000
128	429	VSV	2	4620000	3940000	4640000
512	429	VSV	2	7100000	7970000	7030000
2048	429	VSV	2	7330000	7740000	7490000
8192	429	VSV	2	8090000	8410000	7740000
32768	429	VSV	2	8690000	7630000	6950000
131072	429	VSV	2	9040000	9670000	8930000
524288	429	VSV	2	8120000	7240000	6720000
32	436	VAPV	2	5547	12392	12093
128	436	VAPV	2	50335	76160	68501
512	436	VAPV	2	792423	799706	749820
2048	436	VAPV	2	2750000	3300000	2670000
8192	436	VAPV	2	4360000	5080000	4820000
32768	436	VAPV	2	5860000	5560000	4880000
131072	436	VAPV	2	6010000	6230000	5410000
524288	436	VAPV	2	5580000	5370000	4650000
32	436	KCV	1	7703	1155	3722
128	436	KCV	1	77311	65952	43337
512	436	KCV	1	224697	175636	128678
2048	436	KCV	1	434510	285100	212244
8192	436	KCV	1	505544	380577	297013
32768	436	KCV	1	564292	380998	313427
131072	436	KCV	1	582580	410536	341662
524288	436	KCV	1	558645	475375	386210
32	436	KCV	2	20893	32726	36262
128	436	KCV	2	372747	353617	510237
512	436	KCV	2	885157	1200000	1320000
2048	436	KCV	2	1300000	1840000	1650000
8192	436	KCV	2	1630000	2320000	2130000
32768	436	KCV	2	1990000	2150000	1850000
131072	436	KCV	2	1650000	1550000	2330000
524288	436	KCV	2	1950000	2040000	2720000
32	436	KEUR	1	14	16	13
128	436	KEUR	1	13	17	7
512	436	KEUR	1	3454	5913	2814
2048	436	KEUR	1	134104	101873	99987
8192	436	KEUR	1	510278	451887	449201
32768	436	KEUR	1	656981	642226	625126
131072	436	KEUR	1	719808	697428	736603
524288	436	KEUR	1	660780	694026	687516
32	436	KEUR	2	32	19	26
128	436	KEUR	2	33	30	20
512	436	KEUR	2	43821	20379	31560
2048	436	KEUR	2	828964	1100000	1050000
8192	436	KEUR	2	3110000	3730000	2910000
32768	436	KEUR	2	3920000	4790000	4110000
131072	436	KEUR	2	3580000	6010000	5610000
524288	436	KEUR	2	4650000	4470000	4290000
32	436	LDV	1	15	25	26
128	436	LDV	1	25	22	25
512	436	LDV	1	3603	679	791
2048	436	LDV	1	157190	154789	137244
8192	436	LDV	1	567002	619135	432465
32768	436	LDV	1	741882	823755	633058
131072	436	LDV	1	793348	874596	812355
524288	436	LDV	1	774593	892754	789742
32	436	LDV	2	17	34	26
128	436	LDV	2	25	25	25
512	436	LDV	2	136	3305	25038
2048	436	LDV	2	1340000	1430000	1310000
8192	436	LDV	2	3530000	4360000	3840000
32768	436	LDV	2	5080000	6650000	5260000
131072	436	LDV	2	5300000	7260000	5390000
524288	436	LDV	2	6090000	7040000	5130000
32	436	VAPV	1	4063	994	3604
128	436	VAPV	1	11515	4063	4005
512	436	VAPV	1	58441	47543	31645
2048	436	VAPV	1	291196	239403	162679
8192	436	VAPV	1	544943	394282	266401
32768	436	VAPV	1	648012	466435	368187
131072	436	VAPV	1	726917	623056	528527
524288	436	VAPV	1	640122	507554	527501
32	436	VSV	1	91750	112241	119280
128	436	VSV	1	215619	244193	237977
512	436	VSV	1	480197	480232	459104
2048	436	VSV	1	778400	865794	698280
8192	436	VSV	1	957593	1040000	919360
32768	436	VSV	1	1080000	1170000	1040000
131072	436	VSV	1	1100000	1180000	1180000
524288	436	VSV	1	1110000	1100000	1140000
32	436	VSV	2	1290000	1580000	1610000
128	436	VSV	2	2750000	3040000	3290000
512	436	VSV	2	4880000	5960000	5500000
2048	436	VSV	2	6700000	6800000	7220000
8192	436	VSV	2	7860000	6440000	6980000
32768	436	VSV	2	7980000	7390000	7760000
131072	436	VSV	2	8350000	7410000	7290000
524288	436	VSV	2	6660000	7170000	6620000
32	438	VAPV	2	109445	198874	291004
128	438	VAPV	2	1950000	2060000	2390000
512	438	VAPV	2	4150000	4610000	5310000
2048	438	VAPV	2	5220000	5660000	5430000
8192	438	VAPV	2	5810000	5920000	5810000
32768	438	VAPV	2	5210000	6430000	6140000
131072	438	VAPV	2	5600000	6080000	5560000
524288	438	VAPV	2	5260000	5760000	4510000
32	438	KCV	1	30655	12536	17299
128	438	KCV	1	168504	157416	143410
512	438	KCV	1	278654	238471	201345
2048	438	KCV	1	306664	313361	265238
8192	438	KCV	1	427532	335935	301141
32768	438	KCV	1	428021	342196	367302
131072	438	KCV	1	537774	395807	426240
524288	438	KCV	1	552099	443947	518640
32	438	KCV	2	125070	266887	318664
128	438	KCV	2	1200000	1110000	1260000
512	438	KCV	2	1500000	1420000	1820000
2048	438	KCV	2	1840000	1610000	1810000
8192	438	KCV	2	2040000	1690000	1790000
32768	438	KCV	2	1850000	2560000	2130000
131072	438	KCV	2	2200000	2420000	978322
524288	438	KCV	2	2500000	2280000	1500000
32	438	KEUR	1	20	911	30
128	438	KEUR	1	11390	9055	5561
512	438	KEUR	1	98139	78588	109519
2048	438	KEUR	1	264722	239576	232283
8192	438	KEUR	1	507405	435354	451077
32768	438	KEUR	1	662399	538398	553454
131072	438	KEUR	1	826673	629592	781311
524288	438	KEUR	1	742092	699709	770417
32	438	KEUR	2	9771	47	41
128	438	KEUR	2	206532	126563	230785
512	438	KEUR	2	943415	961234	996285
2048	438	KEUR	2	2330000	1990000	2250000
8192	438	KEUR	2	3910000	3230000	3630000
32768	438	KEUR	2	3820000	3650000	3060000
131072	438	KEUR	2	4970000	4630000	5080000
524288	438	KEUR	2	3730000	4590000	3700000
32	438	LDV	1	16	9	15
128	438	LDV	1	12	16	10
512	438	LDV	1	22080	11806	20076
2048	438	LDV	1	369689	314062	264702
8192	438	LDV	1	585203	512723	438344
32768	438	LDV	1	661008	680496	548305
131072	438	LDV	1	817242	736294	697998
524288	438	LDV	1	770131	797237	638407
32	438	LDV	2	26	13	30
128	438	LDV	2	36	59	38
512	438	LDV	2	91266	236617	335443
2048	438	LDV	2	2800000	3370000	3170000
8192	438	LDV	2	3960000	4550000	4650000
32768	438	LDV	2	5310000	5010000	4780000
131072	438	LDV	2	5660000	4810000	5480000
524288	438	LDV	2	6070000	5650000	4250000
32	438	VAPV	1	5199	5802	6028
128	438	VAPV	1	112240	132799	99722
512	438	VAPV	1	406595	362241	326696
2048	438	VAPV	1	501332	505983	497814
8192	438	VAPV	1	704453	655971	588895
32768	438	VAPV	1	708138	626053	583498
131072	438	VAPV	1	794155	699235	702817
524288	438	VAPV	1	736154	776809	627565
32	438	VSV	1	84591	75688	95185
128	438	VSV	1	355012	352156	384825
512	438	VSV	1	753758	707285	699362
2048	438	VSV	1	940181	903655	849185
8192	438	VSV	1	1070000	973217	971701
32768	438	VSV	1	1070000	1060000	1010000
131072	438	VSV	1	1270000	1040000	1150000
524288	438	VSV	1	1190000	1200000	1140000
32	438	VSV	2	1040000	1320000	1650000
128	438	VSV	2	4700000	4580000	5960000
512	438	VSV	2	6890000	7270000	8640000
2048	438	VSV	2	6680000	7880000	7960000
8192	438	VSV	2	7850000	7450000	8550000
32768	438	VSV	2	7530000	7670000	7840000
131072	438	VSV	2	7840000	8060000	8380000
524288	438	VSV	2	8020000	7440000	7890000
32	441	VAPV	2	84	93	6107
128	441	VAPV	2	103571	230433	290454
512	441	VAPV	2	2270000	2350000	2280000
2048	441	VAPV	2	5360000	5180000	4500000
8192	441	VAPV	2	5990000	5930000	6190000
32768	441	VAPV	2	6730000	6130000	6790000
131072	441	VAPV	2	6380000	5920000	6590000
524288	441	VAPV	2	6020000	5800000	5290000
32	441	KCV	1	4912	2833	1824
128	441	KCV	1	71763	57785	62254
512	441	KCV	1	164682	159424	190773
2048	441	KCV	1	234775	205921	291722
8192	441	KCV	1	283274	240945	400201
32768	441	KCV	1	272842	268884	455341
131072	441	KCV	1	354841	377108	524302
524288	441	KCV	1	525678	515775	482931
32	441	KCV	2	50215	27331	106207
128	441	KCV	2	517306	578616	686149
512	441	KCV	2	1500000	1640000	1010000
2048	441	KCV	2	2340000	2120000	2380000
8192	441	KCV	2	2260000	2360000	2720000
32768	441	KCV	2	2780000	2820000	2970000
131072	441	KCV	2	3560000	2620000	2910000
524288	441	KCV	2	2970000	2580000	3240000
32	441	KEUR	1	21	12	7
128	441	KEUR	1	28	24	14
512	441	KEUR	1	28034	22729	25317
2048	441	KEUR	1	167357	169351	193267
8192	441	KEUR	1	444446	413604	592045
32768	441	KEUR	1	694754	557382	750595
131072	441	KEUR	1	830270	714962	752695
524288	441	KEUR	1	768893	787931	738083
32	441	KEUR	2	21	21	19
128	441	KEUR	2	33	40	3615
512	441	KEUR	2	171402	191753	247386
2048	441	KEUR	2	1170000	1270000	1200000
8192	441	KEUR	2	2830000	2780000	2690000
32768	441	KEUR	2	3940000	3620000	3560000
131072	441	KEUR	2	4200000	3230000	4290000
524288	441	KEUR	2	4120000	3600000	3900000
32	441	LDV	1	16	7	5
128	441	LDV	1	9	26	8
512	441	LDV	1	29	30	22
2048	441	LDV	1	70633	59121	59921
8192	441	LDV	1	378622	409605	415447
32768	441	LDV	1	571108	604667	758071
131072	441	LDV	1	663110	761472	776869
524288	441	LDV	1	782119	817897	725425
32	441	LDV	2	15	17	33
128	441	LDV	2	43	31	19
512	441	LDV	2	41	64	40
2048	441	LDV	2	445031	415722	524382
8192	441	LDV	2	4980000	4520000	3350000
32768	441	LDV	2	5090000	4930000	5160000
131072	441	LDV	2	6460000	5310000	5230000
524288	441	LDV	2	5770000	5100000	5460000
32	441	VAPV	1	21	19	11
128	441	VAPV	1	10625	11428	11432
512	441	VAPV	1	186306	155517	163989
2048	441	VAPV	1	423588	404158	407405
8192	441	VAPV	1	636436	615000	710975
32768	441	VAPV	1	653071	599650	626265
131072	441	VAPV	1	850378	691259	674469
524288	441	VAPV	1	769531	752938	751705
32	441	VSV	1	57771	52340	48486
128	441	VSV	1	280783	241816	255634
512	441	VSV	1	666472	663210	581220
2048	441	VSV	1	941114	952718	853532
8192	441	VSV	1	1060000	1020000	1040000
32768	441	VSV	1	1120000	1150000	1100000
131072	441	VSV	1	1210000	1300000	1200000
524288	441	VSV	1	1190000	1140000	1150000
32	441	VSV	2	928343	882395	1140000
128	441	VSV	2	3870000	3940000	4070000
512	441	VSV	2	7240000	7230000	7240000
2048	441	VSV	2	8350000	7790000	7840000
8192	441	VSV	2	9380000	8610000	9020000
32768	441	VSV	2	8540000	7140000	8540000
131072	441	VSV	2	8910000	7880000	8100000
524288	441	VSV	2	8090000	7570000	7700000
32	449	KEUR	1	126	141	128
128	449	KEUR	1	89929	34706	29528
512	449	KEUR	1	801597	771740	731853
2048	449	KEUR	1	2880267	3403428	3172547
8192	449	KEUR	1	4778772	5100970	5232436
32768	449	KEUR	1	6165846	6525624	6217322
131072	449	KEUR	1	6309306	6459268	6348559
524288	449	KEUR	1	6924066	6670893	6847354
32	449	LDV	1	140	118	120
128	449	LDV	1	89	85	109
512	449	LDV	1	200	158	144
2048	449	LDV	1	865799	771833	988651
8192	449	LDV	1	5009638	4056159	4640066
32768	449	LDV	1	6490748	5927209	5862534
131072	449	LDV	1	6814883	6042551	6750005
524288	449	LDV	1	7218759	6775543	7970449
32	449	LDV	2	217	112	118
128	449	LDV	2	281	100	138
512	449	LDV	2	2028	930	9453
2048	449	LDV	2	646441	1220264	1159322
8192	449	LDV	2	3380923	3723834	3868974
32768	449	LDV	2	5211734	6096856	5773243
131072	449	LDV	2	6341750	6656019	5334015
524288	449	LDV	2	6516673	5768472	5230811
32	449	VSV	1	1925321	1747677	1960739
128	449	VSV	1	5126078	5314954	4135816
512	449	VSV	1	8013342	7926442	6734080
2048	449	VSV	1	10083447	10111358	8666432
8192	449	VSV	1	10270714	9301902	9975940
32768	449	VSV	1	11041034	10158263	10584477
131072	449	VSV	1	10964978	10272982	10081133
524288	449	VSV	1	10456724	11151137	10213881
32	449	VSV	2	798823	1078402	1379687
128	449	VSV	2	2573578	3525467	3896751
512	449	VSV	2	4403683	4905203	5268993
2048	449	VSV	2	5267001	5944705	5636019
8192	449	VSV	2	4455027	5799735	5619993
32768	449	VSV	2	5196571	5510800	6035819
131072	449	VSV	2	5598409	5966829	5835053
524288	449	VSV	2	6530428	6277754	5780586
32	449	KEUR	1	244	1470	421
128	449	KEUR	1	52083	75865	13949
512	449	KEUR	1	837210	1146262	900875
2048	449	KEUR	1	2586243	3222572	3039393
8192	449	KEUR	1	6749385	5703624	5551075
32768	449	KEUR	1	7339637	6459818	6415271
131072	449	KEUR	1	8281798	7307349	6934744
524288	449	KEUR	1	8247919	6932467	5778330
32	458	KCV	1	5211	7126	6769
128	458	KCV	1	93730	74883	84125
512	458	KCV	1	286447	254670	153015
2048	458	KCV	1	432390	304177	218681
8192	458	KCV	1	513738	316637	250591
32768	458	KCV	1	558722	352630	281023
131072	458	KCV	1	569696	394165	297962
524288	458	KCV	1	489540	461600	232355
32	458	KCV	2	80237	46360	117339
128	458	KCV	2	347053	566541	1270000
512	458	KCV	2	814741	1370000	2120000
2048	458	KCV	2	1070000	1330000	2720000
8192	458	KCV	2	1500000	1620000	2790000
32768	458	KCV	2	1930000	2220000	3780000
131072	458	KCV	2	1630000	1920000	3580000
524288	458	KCV	2	1740000	1810000	3930000
32	458	KEUR	1	12	12	11
128	458	KEUR	1	629	2206	3983
512	458	KEUR	1	61101	65285	67413
2048	458	KEUR	1	245680	224190	212844
8192	458	KEUR	1	512184	519957	516644
32768	458	KEUR	1	662075	710309	631744
131072	458	KEUR	1	713855	707715	697385
524288	458	KEUR	1	640670	705867	702518
32	458	KEUR	2	38	29	22
128	458	KEUR	2	16912	8362	121
512	458	KEUR	2	569733	551703	579101
2048	458	KEUR	2	2090000	2270000	1700000
8192	458	KEUR	2	3980000	4120000	3320000
32768	458	KEUR	2	5280000	5010000	4570000
131072	458	KEUR	2	4890000	6350000	5540000
524288	458	KEUR	2	5150000	5100000	5000000
32	458	LDV	1	15	20	27
128	458	LDV	1	18	19	19
512	458	LDV	1	14246	12389	13886
2048	458	LDV	1	379050	318490	269665
8192	458	LDV	1	610033	543549	541214
32768	458	LDV	1	663314	654218	497048
131072	458	LDV	1	697958	644379	661710
524288	458	LDV	1	714405	720671	523440
32	458	LDV	2	20	14	14
128	458	LDV	2	152	63	65
512	458	LDV	2	145199	83466	140487
2048	458	LDV	2	3050000	2970000	1930000
8192	458	LDV	2	5280000	4720000	3470000
32768	458	LDV	2	5560000	5010000	4370000
131072	458	LDV	2	5820000	5670000	4770000
524288	458	LDV	2	5600000	4750000	4380000
32	458	VAPV	1	263	2275	290
128	458	VAPV	1	55374	45531	37218
512	458	VAPV	1	404980	263789	221083
2048	458	VAPV	1	586844	361057	343799
8192	458	VAPV	1	708552	374052	365639
32768	458	VAPV	1	712894	435153	474182
131072	458	VAPV	1	715734	433075	460909
524288	458	VAPV	1	605103	589074	607363
32	458	VAPV	2	17706	16068	32150
128	458	VAPV	2	968494	1410000	1650000
512	458	VAPV	2	3910000	4970000	4080000
2048	458	VAPV	2	6000000	6000000	4350000
8192	458	VAPV	2	6070000	6820000	4210000
32768	458	VAPV	2	6380000	5910000	5220000
131072	458	VAPV	2	6540000	6280000	4570000
524288	458	VAPV	2	6290000	5490000	5150000
32	458	VSV	1	66848	84434	69431
128	458	VSV	1	272903	263244	247355
512	458	VSV	1	595391	501663	502701
2048	458	VSV	1	812396	789688	776007
8192	458	VSV	1	894548	827399	908166
32768	458	VSV	1	1040000	845759	948115
131072	458	VSV	1	1110000	1020000	1070000
524288	458	VSV	1	1100000	995237	1040000
32	458	VSV	2	643251	923612	797864
128	458	VSV	2	3260000	3410000	3780000
512	458	VSV	2	6040000	7500000	6530000
2048	458	VSV	2	6340000	6840000	6370000
8192	458	VSV	2	7410000	7530000	7000000
32768	458	VSV	2	7580000	8440000	7500000
131072	458	VSV	2	7190000	7750000	6860000
524288	458	VSV	2	6710000	6990000	5200000
32	467	KCV	1	65747	75921	63981
128	467	KCV	1	241202	212294	231510
512	467	KCV	1	259406	256312	249366
2048	467	KCV	1	307304	278440	273294
8192	467	KCV	1	292731	353056	300160
32768	467	KCV	1	370465	353428	356022
131072	467	KCV	1	422036	422121	377810
524288	467	KCV	1	473994	400004	422864
32	467	KCV	2	559404	500947	1130000
128	467	KCV	2	1100000	1240000	2340000
512	467	KCV	2	1030000	1280000	2320000
2048	467	KCV	2	1070000	1440000	1890000
8192	467	KCV	2	1100000	1340000	2130000
32768	467	KCV	2	1430000	1600000	3010000
131072	467	KCV	2	1460000	1570000	3120000
524288	467	KCV	2	1800000	1920000	2870000
32	467	KEUR	1	35	20	20
128	467	KEUR	1	10999	7641	6475
512	467	KEUR	1	79172	60314	83135
2048	467	KEUR	1	235467	218719	209287
8192	467	KEUR	1	390316	416850	419365
32768	467	KEUR	1	545673	532923	640217
131072	467	KEUR	1	608786	629508	678307
524288	467	KEUR	1	735760	722366	706582
32	467	KEUR	2	29	26	51
128	467	KEUR	2	59899	63819	118157
512	467	KEUR	2	838006	727435	901970
2048	467	KEUR	2	2170000	1920000	2050000
8192	467	KEUR	2	3640000	3640000	3350000
32768	467	KEUR	2	4510000	4810000	4310000
131072	467	KEUR	2	5310000	4540000	4420000
524288	467	KEUR	2	4720000	4890000	4250000
32	467	LDV	1	26	42	17
128	467	LDV	1	43218	51296	41533
512	467	LDV	1	414567	359538	381671
2048	467	LDV	1	636431	472779	483369
8192	467	LDV	1	704773	599351	559134
32768	467	LDV	1	541775	631423	633637
131072	467	LDV	1	688232	721415	665689
524288	467	LDV	1	668311	698964	694752
32	467	LDV	2	35	40	3748
128	467	LDV	2	169279	415422	389729
512	467	LDV	2	2380000	3780000	2870000
2048	467	LDV	2	3680000	4120000	3360000
8192	467	LDV	2	4320000	4960000	3070000
32768	467	LDV	2	3650000	4790000	3720000
131072	467	LDV	2	3470000	4990000	4180000
524288	467	LDV	2	4620000	5000000	3760000
32	467	VAPV	1	2145	1457	2487
128	467	VAPV	1	46654	47926	45943
512	467	VAPV	1	280893	202376	260980
2048	467	VAPV	1	508563	388915	399250
8192	467	VAPV	1	525008	444234	558412
32768	467	VAPV	1	629878	571218	604820
131072	467	VAPV	1	793946	593622	673808
524288	467	VAPV	1	628669	646286	623495
32	467	VAPV	2	45155	82365	20895
128	467	VAPV	2	650565	869670	739930
512	467	VAPV	2	3080000	2700000	2590000
2048	467	VAPV	2	4820000	3720000	4180000
8192	467	VAPV	2	5290000	4090000	4490000
32768	467	VAPV	2	5720000	4750000	4900000
131072	467	VAPV	2	5890000	4460000	4870000
524288	467	VAPV	2	5150000	4120000	5120000
32	467	VSV	1	149364	130417	121797
128	467	VSV	1	508623	480059	490299
512	467	VSV	1	658987	473166	667421
2048	467	VSV	1	957667	746713	753389
8192	467	VSV	1	1050000	824011	810971
32768	467	VSV	1	1050000	886809	871807
131072	467	VSV	1	1150000	1030000	1010000
524288	467	VSV	1	1070000	1040000	1040000
32	467	VSV	2	1810000	2180000	2130000
128	467	VSV	2	4940000	5840000	5880000
512	467	VSV	2	6940000	6910000	6900000
2048	467	VSV	2	6280000	6750000	6850000
8192	467	VSV	2	7100000	7760000	7020000
32768	467	VSV	2	7390000	7320000	7050000
131072	467	VSV	2	7880000	7130000	7210000
524288	467	VSV	2	7790000	6590000	6690000
32	472	KCV	1	16796	19532	20445
128	472	KCV	1	168549	165012	150825
512	472	KCV	1	227815	266745	284138
2048	472	KCV	1	205776	248369	274808
8192	472	KCV	1	277875	339692	339619
32768	472	KCV	1	368740	390557	446266
131072	472	KCV	1	333568	477783	468872
524288	472	KCV	1	447657	489973	473643
32	472	KCV	2	150387	253474	197643
128	472	KCV	2	1250000	1670000	2090000
512	472	KCV	2	1650000	1660000	2270000
2048	472	KCV	2	1770000	1930000	2570000
8192	472	KCV	2	2050000	1890000	2990000
32768	472	KCV	2	2220000	2670000	3320000
131072	472	KCV	2	2200000	2500000	3530000
524288	472	KCV	2	2380000	2360000	3290000
32	472	KEUR	1	15	4	17
128	472	KEUR	1	272	21	11
512	472	KEUR	1	23568	35421	39651
2048	472	KEUR	1	170151	123845	187331
8192	472	KEUR	1	434624	330512	454205
32768	472	KEUR	1	723382	508205	623799
131072	472	KEUR	1	781945	546003	708319
524288	472	KEUR	1	720606	626679	741486
32	472	KEUR	2	19	28	24
128	472	KEUR	2	3110	1818	7474
512	472	KEUR	2	277929	358314	386480
2048	472	KEUR	2	1390000	1500000	1500000
8192	472	KEUR	2	3130000	3620000	3000000
32768	472	KEUR	2	4410000	4570000	3680000
131072	472	KEUR	2	4380000	5050000	4610000
524288	472	KEUR	2	4810000	4340000	3790000
32	472	LDV	1	6	15	14
128	472	LDV	1	47	22	30
512	472	LDV	1	34514	31610	41429
2048	472	LDV	1	327972	404256	406649
8192	472	LDV	1	504926	701407	615455
32768	472	LDV	1	575030	669246	652357
131072	472	LDV	1	740684	815085	741862
524288	472	LDV	1	736742	769441	722332
32	472	LDV	2	24	20	24
128	472	LDV	2	99	121	63
512	472	LDV	2	172994	191039	339000
2048	472	LDV	2	2640000	2610000	3080000
8192	472	LDV	2	4150000	4480000	4630000
32768	472	LDV	2	4390000	4970000	5070000
131072	472	LDV	2	4570000	5160000	5110000
524288	472	LDV	2	5390000	5030000	4210000
32	472	VAPV	1	21	58	13
128	472	VAPV	1	19752	25978	25970
512	472	VAPV	1	247737	207534	302214
2048	472	VAPV	1	499560	379095	517929
8192	472	VAPV	1	609011	495227	614690
32768	472	VAPV	1	711746	526886	696965
131072	472	VAPV	1	791480	592193	643561
524288	472	VAPV	1	667670	618540	655132
32	472	VAPV	2	119	10342	14950
128	472	VAPV	2	519329	593632	710099
512	472	VAPV	2	3150000	3640000	3670000
2048	472	VAPV	2	4840000	5220000	4790000
8192	472	VAPV	2	5500000	5680000	5270000
32768	472	VAPV	2	6040000	5820000	6070000
131072	472	VAPV	2	6010000	5540000	5260000
524288	472	VAPV	2	5850000	4940000	5890000
32	472	VSV	1	72042	64926	93072
128	472	VSV	1	356596	353183	338262
512	472	VSV	1	822053	703802	767605
2048	472	VSV	1	992405	822010	999923
8192	472	VSV	1	997539	939165	1060000
32768	472	VSV	1	1100000	1010000	1160000
131072	472	VSV	1	1180000	1030000	1200000
524288	472	VSV	1	1130000	1090000	1150000
32	472	VSV	2	752355	913977	984073
128	472	VSV	2	4750000	4620000	4690000
512	472	VSV	2	6620000	7010000	7160000
2048	472	VSV	2	7640000	7160000	7290000
8192	472	VSV	2	8360000	6980000	8400000
32768	472	VSV	2	7930000	7800000	7360000
131072	472	VSV	2	6930000	7810000	7030000
524288	472	VSV	2	6210000	6960000	6060000
32	484	KEUR	1	122	156	128
128	484	KEUR	1	117	114	136
512	484	KEUR	1	121356	150589	169786
2048	484	KEUR	1	1829952	1788108	1721206
8192	484	KEUR	1	4556433	4796261	4575631
32768	484	KEUR	1	6246680	5868308	6032115
131072	484	KEUR	1	6582970	6276256	6273805
524288	484	KEUR	1	6055791	6188198	6516557
32	484	LDV	1	99	101	98
128	484	LDV	1	125	86	92
512	484	LDV	1	109	161	111
2048	484	LDV	1	119186	307185	298039
8192	484	LDV	1	3677256	3784740	4197609
32768	484	LDV	1	6029347	6040120	7326724
131072	484	LDV	1	6940934	7271920	8267271
524288	484	LDV	1	7722475	8163504	8180923
32	484	LDV	2	85	77	78
128	484	LDV	2	96	84	89
512	484	LDV	2	139	196	173
2048	484	LDV	2	109081	368633	252074
8192	484	LDV	2	2465465	4099048	3150114
32768	484	LDV	2	4425311	5642217	4812382
131072	484	LDV	2	5271012	6690550	4773635
524288	484	LDV	2	6453432	5817816	4550295
32	484	VSV	1	338669	187863	327711
128	484	VSV	1	2967022	2994098	2727183
512	484	VSV	1	7058118	6728314	6464262
2048	484	VSV	1	8763877	8749699	8542561
8192	484	VSV	1	11076549	9940039	9510177
32768	484	VSV	1	9919447	10407053	9248876
131072	484	VSV	1	11536650	10658294	10272278
524288	484	VSV	1	10270955	9079723	9996997
32	484	VSV	2	175544	168042	332548
128	484	VSV	2	1577910	2008918	2710286
512	484	VSV	2	4014569	3190475	4673245
2048	484	VSV	2	5188802	3922466	5149151
8192	484	VSV	2	4848353	4242875	6502350
32768	484	VSV	2	5840336	4112093	6136981
131072	484	VSV	2	6518659	4418174	5295903
524288	484	VSV	2	5754508	5426570	5679929
32	484	KEUR	2	131	498	247
128	484	KEUR	2	136	567	628
512	484	KEUR	2	68545	118426	154475
2048	484	KEUR	2	1342786	1666298	1249407
8192	484	KEUR	2	5479625	4611287	6080236
32768	484	KEUR	2	6647020	7625867	7852290
131072	484	KEUR	2	6576797	7762432	7125453
524288	484	KEUR	2	6848571	7056201	6379267
32	488	KEUR	2	68	47	52
128	488	KEUR	2	32006	50864	15156
512	488	KEUR	2	641921	607112	682359
2048	488	KEUR	2	2010000	1750000	1850000
8192	488	KEUR	2	3400000	4220000	3820000
32768	488	KEUR	2	5280000	5230000	4990000
131072	488	KEUR	2	5300000	6460000	5730000
524288	488	KEUR	2	5440000	5670000	5470000
32	488	LDV	2	32	25	13
128	488	LDV	2	22	28	38
512	488	LDV	2	81531	112522	116198
2048	488	LDV	2	2540000	2660000	2560000
8192	488	LDV	2	5500000	5070000	4460000
32768	488	LDV	2	6280000	6490000	5150000
131072	488	LDV	2	5650000	6130000	5970000
524288	488	LDV	2	5340000	5980000	5480000
32	488	KCV	1	11144	13211	19108
128	488	KCV	1	85869	110334	114902
512	488	KCV	1	288143	269922	101180
2048	488	KCV	1	321749	328246	117036
8192	488	KCV	1	434784	455219	158887
32768	488	KCV	1	388576	460710	156423
131072	488	KCV	1	438734	444381	162295
524288	488	KCV	1	428624	472923	210149
32	488	KCV	2	152266	125744
128	488	KCV	2	538842	689618
512	488	KCV	2	1270000	1090000
2048	488	KCV	2	1300000	1410000
8192	488	KCV	2	1720000	1640000
32768	488	KCV	2	1760000	1870000
131072	488	KCV	2	1980000	2230000
524288	488	KCV	2	1700000	1710000
32	488	KEUR	1	26	35	12
128	488	KEUR	1	981	25	405
512	488	KEUR	1	56473	57733	54032
2048	488	KEUR	1	178760	193319	208086
8192	488	KEUR	1	455589	468365	497570
32768	488	KEUR	1	595558	610584	666559
131072	488	KEUR	1	634759	648634	678330
524288	488	KEUR	1	582587	647370	657725
32	488	LDV	1	12	13	9
128	488	LDV	1	314	15	18
512	488	LDV	1	8856	9639	13676
2048	488	LDV	1	305937	310962	288790
8192	488	LDV	1	614871	612374	591139
32768	488	LDV	1	684376	703675	678502
131072	488	LDV	1	739276	806103	776533
524288	488	LDV	1	752678	781593	694877
32	488	VAPV	1	4844	3007	1737
128	488	VAPV	1	67157	70934	64336
512	488	VAPV	1	334091	324419	311470
2048	488	VAPV	1	496437	517023	408666
8192	488	VAPV	1	574025	613078	505577
32768	488	VAPV	1	582182	590965	593760
131072	488	VAPV	1	591173	597329	579314
524288	488	VAPV	1	527155	571563	521332
32	488	VAPV	2	93494	100038	121241
128	488	VAPV	2	1950000	2020000	1940000
512	488	VAPV	2	4560000	4260000	4430000
2048	488	VAPV	2	6030000	5460000	5060000
8192	488	VAPV	2	6200000	5180000	5260000
32768	488	VAPV	2	6810000	6010000	5090000
131072	488	VAPV	2	6930000	6360000	5970000
524288	488	VAPV	2	6520000	6250000	6290000
32	488	VSV	1	58129	49237	55629
128	488	VSV	1	211948	220665	226898
512	488	VSV	1	569513	561692	557277
2048	488	VSV	1	756803	820767	825160
8192	488	VSV	1	903108	842950	853188
32768	488	VSV	1	867899	905405	961795
131072	488	VSV	1	944472	1030000	1060000
524288	488	VSV	1	912764	998164	1010000
32	488	VSV	2	940590	855932	1100000
128	488	VSV	2	3680000	3660000	3370000
512	488	VSV	2	5370000	6140000	5540000
2048	488	VSV	2	6010000	6170000	5850000
8192	488	VSV	2	6470000	6160000	5540000
32768	488	VSV	2	6930000	6120000	5260000
131072	488	VSV	2	7520000	6730000	6460000
524288	488	VSV	2	6310000	6150000	5600000
32	496	KEUR	2	125	113	14438
128	496	KEUR	2	108383	124146	120222
512	496	KEUR	2	953379	1060000	756362
2048	496	KEUR	2	2420000	2570000	2300000
8192	496	KEUR	2	4640000	4380000	4160000
32768	496	KEUR	2	5260000	5660000	5600000
131072	496	KEUR	2	6040000	5830000	5440000
524288	496	KEUR	2	5270000	5270000	5240000
32	496	LDV	2	22	28	29
128	496	LDV	2	20842	16936	57270
512	496	LDV	2	1640000	1710000	2170000
2048	496	LDV	2	4130000	3350000	3720000
8192	496	LDV	2	4290000	4700000	4260000
32768	496	LDV	2	5130000	4150000	4670000
131072	496	LDV	2	4740000	4670000	4540000
524288	496	LDV	2	5370000	3930000	4950000
32	496	KCV	1	4326	1324	2024
128	496	KCV	1	46735	29532	46392
512	496	KCV	1	158853	124584	161077
2048	496	KCV	1	289577	196547	235384
8192	496	KCV	1	430800	354288	288093
32768	496	KCV	1	394646	292207	331512
131072	496	KCV	1	460623	276224	356379
524288	496	KCV	1	426419	378350	447259
32	496	KCV	2	63836	50135
128	496	KCV	2	398439	393541
512	496	KCV	2	566673	999956
2048	496	KCV	2	841454	1410000
8192	496	KCV	2	1330000	1790000
32768	496	KCV	2	1490000	1940000
131072	496	KCV	2	1760000	2050000
524288	496	KCV	2	1520000	1970000
32	496	KEUR	1	26	154	11
128	496	KEUR	1	5457	6232	14648
512	496	KEUR	1	73578	81674	75483
2048	496	KEUR	1	279851	275013	298126
8192	496	KEUR	1	503987	519963	595037
32768	496	KEUR	1	587411	641534	621467
131072	496	KEUR	1	673007	660003	699396
524288	496	KEUR	1	667248	673278	668838
32	496	LDV	1	11	18	20
128	496	LDV	1	4515	2225	3816
512	496	LDV	1	213243	211663	172547
2048	496	LDV	1	529088	529278	487736
8192	496	LDV	1	706862	669560	658205
32768	496	LDV	1	663585	732882	680268
131072	496	LDV	1	752513	741767	786600
524288	496	LDV	1	717060	720224	672365
32	496	VAPV	1	2295	4228	5392
128	496	VAPV	1	32941	38795	40437
512	496	VAPV	1	200342	197205	197437
2048	496	VAPV	1	407707	349485	399725
8192	496	VAPV	1	493200	430274	522948
32768	496	VAPV	1	564490	516010	527521
131072	496	VAPV	1	586663	380811	574229
524288	496	VAPV	1	544490	514130	540567
32	496	VAPV	2	21735	69056	75624
128	496	VAPV	2	1070000	1180000	1320000
512	496	VAPV	2	3710000	4140000	4000000
2048	496	VAPV	2	6950000	8280000	125546
8192	496	VAPV	2	5720000	5520000	5460000
32768	496	VAPV	2	5880000	5650000	5960000
131072	496	VAPV	2	6310000	5940000	6090000
524288	496	VAPV	2	5830000	5720000	4690000
32	496	VSV	1	44531	48718	42692
128	496	VSV	1	147911	168242	159773
512	496	VSV	1	439234	457966	464116
2048	496	VSV	1	727758	714488	696585
8192	496	VSV	1	782648	849126	819508
32768	496	VSV	1	944381	933860	968296
131072	496	VSV	1	959943	1080000	1030000
524288	496	VSV	1	909713	916041	898547
32	496	VSV	2	667540	599851	549438
128	496	VSV	2	2130000	2640000	2740000
512	496	VSV	2	4280000	5180000	4910000
2048	496	VSV	2	5370000	6050000	5610000
8192	496	VSV	2	6190000	6400000	5700000
32768	496	VSV	2	7090000	6980000	6280000
131072	496	VSV	2	7160000	7370000	6080000
524288	496	VSV	2	5990000	5690000	6020000
32	497	KEUR	2	79	47	86
128	497	KEUR	2	71267	45563	105389
512	497	KEUR	2	819976	822537	1020000
2048	497	KEUR	2	2300000	2280000	2310000
8192	497	KEUR	2	4310000	4040000	3740000
32768	497	KEUR	2	4940000	5090000	5890000
131072	497	KEUR	2	5860000	5050000	4550000
524288	497	KEUR	2	4630000	4500000	4510000
32	497	LDV	2	28	31	40
128	497	LDV	2	152700	158932	271278
512	497	LDV	2	3140000	2980000	2630000
2048	497	LDV	2	5600000	4820000	4290000
8192	497	LDV	2	6310000	5910000	6110000
32768	497	LDV	2	6550000	5880000	4870000
131072	497	LDV	2	6310000	5620000	4410000
524288	497	LDV	2	7010000	5790000	5280000
32	497	KCV	1	11499	9133	8415
128	497	KCV	1	114241	101673	110423
512	497	KCV	1	234259	246154	211426
2048	497	KCV	1	304730	396080	342897
8192	497	KCV	1	454854	407405	382869
32768	497	KCV	1	471880	460406	445441
131072	497	KCV	1	428331	478042	417676
524288	497	KCV	1	406177	424073	393644
32	497	KCV	2	111677	165268
128	497	KCV	2	537565	710905
512	497	KCV	2	782088	1060000
2048	497	KCV	2	1230000	1450000
8192	497	KCV	2	1800000	2090000
32768	497	KCV	2	1850000	2030000
131072	497	KCV	2	1900000	2290000
524288	497	KCV	2	1750000	2200000
32	497	KEUR	1	23	11	12
128	497	KEUR	1	2581	3557	9118
512	497	KEUR	1	83145	81887	88599
2048	497	KEUR	1	278454	297278	292908
8192	497	KEUR	1	508187	522055	552115
32768	497	KEUR	1	640583	603648	664497
131072	497	KEUR	1	617975	672309	656255
524288	497	KEUR	1	648937	699359	677804
32	497	LDV	1	21	47	29
128	497	LDV	1	12349	12202	18537
512	497	LDV	1	356028	325061	342608
2048	497	LDV	1	613960	536038	611396
8192	497	LDV	1	720766	760361	693135
32768	497	LDV	1	679103	746595	745564
131072	497	LDV	1	793912	818571	840584
524288	497	LDV	1	738350	801875	820082
32	497	VAPV	1	1757	1966	2662
128	497	VAPV	1	79845	106199	81392
512	497	VAPV	1	363582	361955	351677
2048	497	VAPV	1	506574	548241	505620
8192	497	VAPV	1	546379	575906	544343
32768	497	VAPV	1	592757	592968	571066
131072	497	VAPV	1	674743	642299	625535
524288	497	VAPV	1	598154	588032	502161
32	497	VAPV	2	88113	52298	142325
128	497	VAPV	2	1880000	1820000	2450000
512	497	VAPV	2	4370000	4650000	4690000
2048	497	VAPV	2	5290000	6010000	5880000
8192	497	VAPV	2	5580000	5940000	6220000
32768	497	VAPV	2	5790000	5750000	6020000
131072	497	VAPV	2	5300000	5650000	6070000
524288	497	VAPV	2	5000000	5970000	5580000
32	497	VSV	1	54043	74907	58465
128	497	VSV	1	399255	405782	349058
512	497	VSV	1	712855	721174	701293
2048	497	VSV	1	821377	855617	800905
8192	497	VSV	1	865513	874335	841282
32768	497	VSV	1	861889	947980	983575
131072	497	VSV	1	851092	1090000	1090000
524288	497	VSV	1	763593	960705	981792
32	497	VSV	2	1120000	1220000	1610000
128	497	VSV	2	4490000	5290000	5420000
512	497	VSV	2	5860000	6280000	6220000
2048	497	VSV	2	5140000	6170000	6950000
8192	497	VSV	2	5910000	6000000	7360000
32768	497	VSV	2	6440000	6740000	7570000
131072	497	VSV	2	6470000	6960000	8590000
524288	497	VSV	2	6370000	6070000	7860000
32	501	KCV	2	60759	40310	73230
128	501	KCV	2	2890000	2970000	2170000
512	501	KCV	2	5780000	5730000	4140000
2048	501	KCV	2	7020000	7020000	4450000
8192	501	KCV	2	8240000	7640000	4750000
32768	501	KCV	2	7330000	7200000	3860000
131072	501	KCV	2	6590000	6650000	6200000
524288	501	KCV	2	7100000	7480000	4710000
32	501	KEUR	2	105	100	107
128	501	KEUR	2	123203	291429	359956
512	501	KEUR	2	2390000	2410000	2840000
2048	501	KEUR	2	6050000	6100000	5700000
8192	501	KEUR	2	6710000	6590000	6830000
32768	501	KEUR	2	6990000	7250000	7870000
131072	501	KEUR	2	7510000	7730000	7150000
524288	501	KEUR	2	7640000	6920000	7830000
32	501	KEUR	1	74	15	15
128	501	KEUR	1	1100	1408	602
512	501	KEUR	1	45940	41839	46524
2048	501	KEUR	1	123858	126715	118236
8192	501	KEUR	1	310282	309545	235912
32768	501	KEUR	1	442257	470660	413016
131072	501	KEUR	1	616024	562563	558912
524288	501	KEUR	1	481511	562184	502602
32	501	KEUR	3	112	120	8543
128	501	KEUR	3	82980	146741	38929
512	501	KEUR	3	639538	1266328	1182103
2048	501	KEUR	3	4482625	4761153	3984289
8192	501	KEUR	3	7900792	9201353	9235952
32768	501	KEUR	3	10894276	11444453	10056955
131072	501	KEUR	3	11822957	12181077	11465549
524288	501	KEUR	3	10570392	11582111	10150542
32	501	LDV	2	39	18	34
128	501	LDV	2	53	56	50
512	501	LDV	2	273569	244687	288532
2048	501	LDV	2	3140000	4010000	4180000
8192	501	LDV	2	4570000	5250000	4960000
32768	501	LDV	2	4050000	5440000	5780000
131072	501	LDV	2	4840000	5620000	5560000
524288	501	LDV	2	4410000	5420000	5430000
32	501	LDV	1	33	21	10
128	501	LDV	1	23	20	26
512	501	LDV	1	31	22	20
2048	501	LDV	1	22486	25008	12153
8192	501	LDV	1	260083	246057	215194
32768	501	LDV	1	348753	364251	345655
131072	501	LDV	1	372924	416297	339237
524288	501	LDV	1	498041	471701	388235
32	501	LDV	3	56	61	68
128	501	LDV	3	46	45	47
512	501	LDV	3	18861	18016	31262
2048	501	LDV	3	1440049	1300121	1085815
8192	501	LDV	3	6728268	6062739	4752864
32768	501	LDV	3	8452423	8333917	6678337
131072	501	LDV	3	9720553	9426556	8318973
524288	501	LDV	3	9191778	9560245	7640562
32	501	VAPV	2	7173	28568	20193
128	501	VAPV	2	1910000	2120000	2130000
512	501	VAPV	2	6110000	7360000	6860000
2048	501	VAPV	2	7840000	8530000	8350000
8192	501	VAPV	2	7400000	8760000	9200000
32768	501	VAPV	2	7940000	9920000	9360000
131072	501	VAPV	2	8400000	8900000	8490000
524288	501	VAPV	2	9030000	7300000	8760000
32	501	VAPV	1	33	2068	998
128	501	VAPV	1	28822	31356	28009
512	501	VAPV	1	194872	213078	247109
2048	501	VAPV	1	479946	579771	539655
8192	501	VAPV	1	692922	733404	700025
32768	501	VAPV	1	747454	808702	814314
131072	501	VAPV	1	823482	846648	783533
524288	501	VAPV	1	766150	732166	735160
32	501	VSV	2	894482	1250000	1510000
128	501	VSV	2	5390000	6410000	6780000
512	501	VSV	2	9210000	11100000	9140000
2048	501	VSV	2	10200000	11100000	10100000
8192	501	VSV	2	9900000	11100000	9290000
32768	501	VSV	2	10000000	10300000	9940000
131072	501	VSV	2	9320000	10400000	10200000
524288	501	VSV	2	8700000	9500000	9030000
32	501	VSV	1	36219	35027	37409
128	501	VSV	1	119008	125415	103308
512	501	VSV	1	321389	326444	334489
2048	501	VSV	1	397964	407685	474058
8192	501	VSV	1	497402	533305	594026
32768	501	VSV	1	529926	578881	525106
131072	501	VSV	1	534357	536664	553930
524288	501	VSV	1	618593	598587	560493
32	501	VSV	3	2501690	2799658	2933671
128	501	VSV	3	9639406	9522649	8817247
512	501	VSV	3	12073313	12478042	8923607
2048	501	VSV	3	13849491	16972826	10056277
8192	501	VSV	3	14436190	16452860	9794838
32768	501	VSV	3	12697329	15887567	9744099
131072	501	VSV	3	13784634	15100631	11107001
524288	501	VSV	3	14960959	16126722	11636806
32	505	KCV	2	43006	78511	56806
128	505	KCV	2	2630000	2750000	1700000
512	505	KCV	2	4830000	4780000	3040000
2048	505	KCV	2	6530000	5900000	4880000
8192	505	KCV	2	6330000	6630000	5360000
32768	505	KCV	2	6390000	7210000	4460000
131072	505	KCV	2	7200000	5990000	5630000
524288	505	KCV	2	7460000	7060000	4500000
32	505	KEUR	3	83	82	72
128	505	KEUR	3	28019	131565	152882
512	505	KEUR	3	735397	1170280	1074737
2048	505	KEUR	3	2989293	3381176	3388556
8192	505	KEUR	3	5522398	7292512	7227922
32768	505	KEUR	3	8266215	8320336	8566934
131072	505	KEUR	3	8193892	8202276	8257564
524288	505	KEUR	3	7971989	9076972	8666199
32	505	KEUR	2	284	195	178
128	505	KEUR	2	302549	278627	363521
512	505	KEUR	2	2820000	3140000	3330000
2048	505	KEUR	2	6250000	7080000	7140000
8192	505	KEUR	2	6680000	8170000	8440000
32768	505	KEUR	2	7210000	7440000	8440000
131072	505	KEUR	2	7900000	8040000	8030000
524288	505	KEUR	2	6990000	7880000	7070000
32	505	KEUR	1	11461	17901	10088
128	505	KEUR	1	9383	5544	4179
512	505	KEUR	1	48506	66331	50062
2048	505	KEUR	1	172307	175017	156609
8192	505	KEUR	1	407671	310756	354008
32768	505	KEUR	1	472972	388455	400453
131072	505	KEUR	1	522862	488156	423957
524288	505	KEUR	1	446567	512303	488616
32	505	LDV	3	86	60	75
128	505	LDV	3	80	90	59
512	505	LDV	3	10809	20595	1856
2048	505	LDV	3	1283620	1109879	1148501
8192	505	LDV	3	6727612	5849319	7144254
32768	505	LDV	3	9188759	8445682	8627094
131072	505	LDV	3	10570873	9633401	9704145
524288	505	LDV	3	10445631	10354442	9031453
32	505	LDV	2	27	28	29
128	505	LDV	2	49	52	62
512	505	LDV	2	133248	204839	276609
2048	505	LDV	2	3880000	4080000	4180000
8192	505	LDV	2	4970000	6320000	5590000
32768	505	LDV	2	5680000	6850000	5740000
131072	505	LDV	2	5680000	6230000	5760000
524288	505	LDV	2	5570000	6070000	4970000
32	505	LDV	1	32	19	32
128	505	LDV	1	15	21	20
512	505	LDV	1	727	227	429
2048	505	LDV	1	114024	105047	77215
8192	505	LDV	1	341506	302792	253104
32768	505	LDV	1	467053	395913	405006
131072	505	LDV	1	481101	383984	415588
524288	505	LDV	1	517754	488933	510427
32	505	VAPV	2	39905	33549	27578
128	505	VAPV	2	2890000	2850000	2450000
512	505	VAPV	2	7380000	7140000	7250000
2048	505	VAPV	2	7720000	8330000	8640000
8192	505	VAPV	2	7620000	8600000	8040000
32768	505	VAPV	2	8610000	9640000	8110000
131072	505	VAPV	2	7740000	8730000	8720000
524288	505	VAPV	2	8090000	9910000	8570000
32	505	VAPV	1	4198	6741	8320
128	505	VAPV	1	63110	61009	72422
512	505	VAPV	1	273151	249077	304708
2048	505	VAPV	1	630509	550601	562358
8192	505	VAPV	1	678416	679278	684632
32768	505	VAPV	1	784512	764011	776572
131072	505	VAPV	1	827541	828571	722564
524288	505	VAPV	1	752395	692051	711975
32	505	VSV	3	926132	1128513	1439722
128	505	VSV	3	5134251	5651859	5716035
512	505	VSV	3	10245970	9593534	9478771
2048	505	VSV	3	11799697	11765398	11783158
8192	505	VSV	3	12245525	13145646	11386084
32768	505	VSV	3	13971911	12752106	10278174
131072	505	VSV	3	10977973	9611750	11997962
524288	505	VSV	3	10997271	10429012	12182128
32	505	VSV	2	409203	487610	573633
128	505	VSV	2	5060000	5150000	4410000
512	505	VSV	2	10300000	9550000	7890000
2048	505	VSV	2	11200000	10600000	9920000
8192	505	VSV	2	11100000	11500000	9820000
32768	505	VSV	2	10600000	10500000	9410000
131072	505	VSV	2	10300000	10900000	9320000
524288	505	VSV	2	10100000	9420000	10000000
32	505	VSV	1	33654	26510	27159
128	505	VSV	1	134150	100557	136049
512	505	VSV	1	413060	427429	397973
2048	505	VSV	1	503019	433425	465754
8192	505	VSV	1	558447	635140	484491
32768	505	VSV	1	558751	574158	587147
131072	505	VSV	1	547502	595557	608415
524288	505	VSV	1	597204	565931	630125
32	516	KCV	2	77871	142042	142615
128	516	KCV	2	1630000	1690000	1510000
512	516	KCV	2	3240000	3110000	2590000
2048	516	KCV	2	4310000	4140000	3590000
8192	516	KCV	2	4770000	4400000	5100000
32768	516	KCV	2	4730000	4880000	4600000
131072	516	KCV	2	4550000	4930000	4460000
524288	516	KCV	2	4430000	4150000	4850000
32	516	KEUR	2	130	134	111
128	516	KEUR	2	288874	242691	259519
512	516	KEUR	2	4040000	3610000	4260000
2048	516	KEUR	2	6740000	7480000	7030000
8192	516	KEUR	2	8670000	8820000	8640000
32768	516	KEUR	2	7820000	8790000	8610000
131072	516	KEUR	2	9050000	8740000	9270000
524288	516	KEUR	2	7300000	8110000	7290000
32	516	KEUR	1	17	16	19
128	516	KEUR	1	6869	2778	5380
512	516	KEUR	1	51714	47309	54625
2048	516	KEUR	1	217249	181017	210468
8192	516	KEUR	1	376307	358759	447173
32768	516	KEUR	1	484920	452394	434367
131072	516	KEUR	1	575298	528630	539464
524288	516	KEUR	1	487938	530979	505079
32	516	KEUR	3	105	108	138
128	516	KEUR	3	94257	42844	167471
512	516	KEUR	3	727472	1478625	1263451
2048	516	KEUR	3	4078703	3987484	3499909
8192	516	KEUR	3	8191396	8731345	7038719
32768	516	KEUR	3	10693756	9954400	9629649
131072	516	KEUR	3	12045689	11121308	10258059
524288	516	KEUR	3	11406899	12257696	9607523
32	516	LDV	2	26	20	40
128	516	LDV	2	58	116	69
512	516	LDV	2	330101	269783	238537
2048	516	LDV	2	4720000	3920000	4890000
8192	516	LDV	2	5510000	4780000	5360000
32768	516	LDV	2	6140000	5290000	6250000
131072	516	LDV	2	6250000	5990000	6330000
524288	516	LDV	2	5120000	5640000	5870000
32	516	LDV	1	22	13	33
128	516	LDV	1	10	25	24
512	516	LDV	1	655	44	769
2048	516	LDV	1	103987	84130	103468
8192	516	LDV	1	337085	292937	362362
32768	516	LDV	1	484060	418053	457590
131072	516	LDV	1	515436	507854	514818
524288	516	LDV	1	478951	493169	490312
32	516	LDV	3	49	77	65
128	516	LDV	3	55	87	45
512	516	LDV	3	32024	3644	17011
2048	516	LDV	3	1522744	1356721	1378210
8192	516	LDV	3	5598010	4741290	5412291
32768	516	LDV	3	7468209	6747749	7446929
131072	516	LDV	3	8021573	7441544	9034052
524288	516	LDV	3	8602394	8274512	9012019
32	516	VAPV	2	6715	22722	24466
128	516	VAPV	2	2640000	2230000	1910000
512	516	VAPV	2	6890000	6420000	5070000
2048	516	VAPV	2	8170000	8140000	5450000
8192	516	VAPV	2	8120000	8620000	6350000
32768	516	VAPV	2	9080000	7880000	6930000
131072	516	VAPV	2	8940000	9120000	8470000
524288	516	VAPV	2	9140000	9240000	8630000
32	516	VAPV	1	4624	2799	564
128	516	VAPV	1	90313	96293	92610
512	516	VAPV	1	333101	333903	329248
2048	516	VAPV	1	535429	539503	547551
8192	516	VAPV	1	704736	683372	737155
32768	516	VAPV	1	766588	813046	769935
131072	516	VAPV	1	800281	833638	842106
524288	516	VAPV	1	745580	751183	736606
32	516	VSV	2	1250000	1350000	1080000
128	516	VSV	2	4560000	4300000	4370000
512	516	VSV	2	9510000	9760000	8720000
2048	516	VSV	2	10700000	10900000	10400000
8192	516	VSV	2	10000000	11200000	9160000
32768	516	VSV	2	10100000	10600000	9510000
131072	516	VSV	2	9950000	10100000	9240000
524288	516	VSV	2	9620000	11000000	8880000
32	516	VSV	1	80231	104118	94203
128	516	VSV	1	190589	201615	199888
512	516	VSV	1	371841	369238	386676
2048	516	VSV	1	455399	492998	510389
8192	516	VSV	1	539876	569664	579420
32768	516	VSV	1	588329	639273	562074
131072	516	VSV	1	632998	637774	291
524288	516	VSV	1	635466	738179	141
32	516	VSV	3	3153451	3593299	3835487
128	516	VSV	3	7980389	8562787	8072926
512	516	VSV	3	7917169	9697995	9578301
2048	516	VSV	3	10258048	10873792	10642153
8192	516	VSV	3	10487631	11679769	8351692
32768	516	VSV	3	9438969	11830330	10967707
131072	516	VSV	3	10974045	12563025	11123933
524288	516	VSV	3	13031059	13706349	11660160
32	523	KEUR	2	78	72	86
128	523	KEUR	2	47604	26104	27656
512	523	KEUR	2	1840000	1820000	2070000
2048	523	KEUR	2	5100000	5720000	5460000
8192	523	KEUR	2	6200000	6880000	6230000
32768	523	KEUR	2	5670000	6720000	5850000
131072	523	KEUR	2	6320000	7290000	6250000
524288	523	KEUR	2	6680000	6980000	6840000
32	523	KEUR	1	23	13	12
128	523	KEUR	1	12	9	24
512	523	KEUR	1	11445	8322	6392
2048	523	KEUR	1	104084	81968	89552
8192	523	KEUR	1	369654	329918	322812
32768	523	KEUR	1	502997	425664	387110
131072	523	KEUR	1	617324	517683	498926
524288	523	KEUR	1	547897	581007	493250
32	523	KCV	2	285125	334800	393888
128	523	KCV	2	3750000	3750000	3730000
512	523	KCV	2	5570000	5910000	6440000
2048	523	KCV	2	6200000	6640000	7870000
8192	523	KCV	2	7130000	6110000	7070000
32768	523	KCV	2	6870000	5900000	8480000
131072	523	KCV	2	5860000	7550000	8060000
524288	523	KCV	2	5800000	7260000	5860000
32	523	LDV	2	49	47	65
128	523	LDV	2	82	100	79
512	523	LDV	2	230743	241282	166830
2048	523	LDV	2	4360000	4400000	3820000
8192	523	LDV	2	6930000	6050000	5430000
32768	523	LDV	2	7390000	6220000	6610000
131072	523	LDV	2	7950000	7440000	8550000
524288	523	LDV	2	5970000	6580000	6730000
32	523	LDV	1	27	14	6
128	523	LDV	1	18	16	13
512	523	LDV	1	21	14	19
2048	523	LDV	1	29891	20737	16900
8192	523	LDV	1	242509	249202	198150
32768	523	LDV	1	400503	454428	339837
131072	523	LDV	1	437198	501533	440207
524288	523	LDV	1	417128	502524	495452
32	523	VAPV	2	4978	12323	6386
128	523	VAPV	2	1610000	2090000	1630000
512	523	VAPV	2	6440000	7350000	7200000
2048	523	VAPV	2	8220000	9330000	8470000
8192	523	VAPV	2	9210000	10800000	9600000
32768	523	VAPV	2	8160000	10300000	9020000
131072	523	VAPV	2	8510000	10600000	10200000
524288	523	VAPV	2	9610000	10600000	9970000
32	523	VAPV	1	23	1552	20
128	523	VAPV	1	16310	15318	11409
512	523	VAPV	1	131352	121654	114217
2048	523	VAPV	1	373881	404060	358221
8192	523	VAPV	1	530972	616232	573065
32768	523	VAPV	1	736604	690102	709223
131072	523	VAPV	1	799145	724771	682438
524288	523	VAPV	1	603738	685344	649508
32	523	VSV	2	586293	565917	698113
128	523	VSV	2	4450000	4540000	4900000
512	523	VSV	2	8720000	8190000	9050000
2048	523	VSV	2	8740000	9370000	9270000
8192	523	VSV	2	10100000	9510000	9780000
32768	523	VSV	2	9110000	9970000	9050000
131072	523	VSV	2	8170000	9180000	10100000
[truncated: 3,489 more rows]
